# Supplementary material for: Two Cladosporium Fungi with Opposite Functions to the Chinese White Wax Scale Insect Have Different Genome Characters
Source: J Fungi (Basel). 2022 Mar 11;8(3):286. doi: 10.3390/jof8030286 (PMC8949958; doi:10.3390/jof8030286)
Supplement: Supplementary file 1 [file jof-08-00286-s001.zip]

Archive with 27 entries (24 files):
- jof-1624251-supplementary/
- jof-1624251-supplementary/additional figures/
- jof-1624251-supplementary/additional figures/Figure S10.pdf
- jof-1624251-supplementary/additional figures/Figure S1a.png
- jof-1624251-supplementary/additional figures/Figure S1b.png
- jof-1624251-supplementary/additional figures/Figure S2a.png
- jof-1624251-supplementary/additional figures/Figure S2b.png
- jof-1624251-supplementary/additional figures/Figure S3.pdf
- jof-1624251-supplementary/additional figures/Figure S4.png
- jof-1624251-supplementary/additional figures/Figure S5.pdf
- jof-1624251-supplementary/additional figures/Figure S6a.svg
- jof-1624251-supplementary/additional figures/Figure S6b.svg
- jof-1624251-supplementary/additional figures/Figure S7.pdf
- jof-1624251-supplementary/additional figures/Figure S8.pdf
- jof-1624251-supplementary/additional figures/Figure S9.pdf
- jof-1624251-supplementary/Additional table titles and figure legends.pdf
- jof-1624251-supplementary/additional tables/
- jof-1624251-supplementary/additional tables/Table S1, S3 and  S4.docx
- jof-1624251-supplementary/additional tables/Table S10.xlsx
- jof-1624251-supplementary/additional tables/Table S11.xlsx
- jof-1624251-supplementary/additional tables/Table S12.xlsx
- jof-1624251-supplementary/additional tables/Table S2.xlsx
- jof-1624251-supplementary/additional tables/Table S5.xlsx
- jof-1624251-supplementary/additional tables/Table S6.xlsx
- jof-1624251-supplementary/additional tables/Table S7.xlsx
- jof-1624251-supplementary/additional tables/Table S8.xlsx
- jof-1624251-supplementary/additional tables/Table S9.xlsx
