# Supplementary material for: Two Cladosporium Fungi with Opposite Functions to the Chinese White Wax Scale Insect Have Different Genome Characters
Source: J Fungi (Basel). 2022 Mar 11;8(3):286. doi: 10.3390/jof8030286 (PMC8949958; doi:10.3390/jof8030286)
Supplement: Supplementary file 1 [file jof-08-00286-s001.zip › jof-1624251-supplementary/additional tables/Table S10.xlsx]

## Sheet: Table S11
Table S11. Secondary metabolites analyses of Cladosporium sp. (pathogen) and Cladosporium sp. (endogensis) using the antiSMASH fungal version.
Type	Predicted in Cladosporium sp. (pathogen)	Predicted in Cladosporium sp. (endogensis)	Sample	scaffold	From	To	known cluster blast	Classification	Similarity	MIBIG comparison	Similarity score	Type2	Compound(s)
Betalactone		√	Cladosporium sp. (endogensis)	11.1	22054	45627				BGC0000003.1	0.23	Polyketide	AF-toxin
										BGC0001262.1	0.16	Polyketide	AK-toxin I
										BGC0000234.1	0.16	Polyketide	jadomycin
			Cladosporium sp. (endogensis)	8.3	1299273	1309921				BGC0001262.1	0.16	Polyketide	AK-toxin I
										BGC0000234.1	0.13	Polyketide	jadomycin
										BGC0000243.1	0.13	Polyketide	macrotetrolide
Fungal-RiPP	√		Cladosporium sp. (pathogen)	6.1	51383	86125				BGC0001969.1	0.2	Terpene	asperterpenoid A
										BGC0000627.1	0.17	RiPP	ustiloxin B
										BGC0000504.1	0.15	RiPP	cytolysin ClyLl, cytolysin ClyLs
NRPS	√	√	Cladosporium sp. (endogensis)	20.1	475669	519223				BGC0000688.1	0.21	Terpene	copalyl diphosphate
										BGC0000372.1	0.21	NRP	hexadehydroastechrome, terezine-D, astechrome
										BGC0001516.1	0.18	NRP	aspergillic acid
			Cladosporium sp. (endogensis)	6.3	1454780	1509715				BGC0001517.1	0.22	NRP	asperphenamate
										BGC0001636.1	0.21	NRP	KK-1
										BGC0001128.1	0.2	NRP	luminmide
			Cladosporium sp. (endogensis)	7.1	666270	723373				BGC0001261.1	0.3	NRP	AM-toxin
										BGC0001132.1	0.28	NRP	xenotetrapeptide
										BGC0000357.1	0.27	NRP	cyclo-(D-Phe-L-Phe-D-Val-L-Val), cyclo-(D-Tyr-L-Phe-D-Val-L-Val), cyclo-(D-Tyr-L-Trp-D-Val-L-Val), cyclo-(D-Phe-L-Trp-D-Val-L-Val), cyclo-(D-Phe-L-Phe-D-Val-L-Ile), cyclo-(D-Phe-L-Phe-D-Ile-L-Val), cyclo-(D-Tyr-L-Trp-D-Val-L-Ile), cyclo-(D-Tyr-L-Trp-D-Ile-L-Val), cyclo-(D-Tyr-L-Phe-D-Val-L-Ile), cyclo-(D-Tyr-L-Phe-D-Ile-L-Val)
			Cladosporium sp. (endogensis)	9.4	1632562	1676195				BGC0001068.1	0.26	Terpene, Polyketide	pyripyropene A
										BGC0001775.1	0.15	Terpene	sespendole
										BGC0000894.1	0.14	Other	citrinin
			Cladosporium sp. (pathogen)	1.3	880750	938093				BGC0000357.1	0.27	NRP	cyclo-(D-Phe-L-Phe-D-Val-L-Val), cyclo-(D-Tyr-L-Phe-D-Val-L-Val), cyclo-(D-Tyr-L-Trp-D-Val-L-Val), cyclo-(D-Phe-L-Trp-D-Val-L-Val), cyclo-(D-Phe-L-Phe-D-Val-L-Ile), cyclo-(D-Phe-L-Phe-D-Ile-L-Val), cyclo-(D-Tyr-L-Trp-D-Val-L-Ile), cyclo-(D-Tyr-L-Trp-D-Ile-L-Val), cyclo-(D-Tyr-L-Phe-D-Val-L-Ile), cyclo-(D-Tyr-L-Phe-D-Ile-L-Val)
										BGC0001517.1	0.24	NRP	asperphenamate
										BGC0001261.1	0.23	NRP	AM-toxin
			Cladosporium sp. (pathogen)	4.2	1367591	1411145				BGC0000372.1	0.16	NRP	hexadehydroastechrome, terezine-D, astechrome
										BGC0000597.1	0.14	RiPP	SWA-2138
										BGC0001996.1	0.14	Other	oryzine A, oryzine B
			Cladosporium sp. (pathogen)	6.2	356234	403267				BGC0000900.1	0.42	Other	ferrichrome
										BGC0001249.1	0.36	NRP	dimethylcoprogen
										BGC0000348.1	0.33	NRP	ergovaline
			Cladosporium sp. (pathogen)	6.5	1678183	1719162				BGC0001250.1	0.21	NRP	epichloenin A
										BGC0001251.1	0.21	NRP	epichloenin A
										BGC0001249.1	0.2	NRP	dimethylcoprogen
			Cladosporium sp. (pathogen)	8.2	746856	790752				BGC0001399.1	0.27	NRP	fellutamide B
										BGC0001699.1	0.17	Polyketide	nidulanin A
										BGC0000342.1	0.17	NRP	enniatin
			Cladosporium sp. (pathogen)	9.3	522957	577003				BGC0001251.1	0.31	NRP	epichloenin A
										BGC0001517.1	0.22	NRP	asperphenamate
										BGC0001641.1	0.2	NRP	kolossin
NRPS,fungal-RiPP		√	Cladosporium sp. (endogensis)	9.1	238974	297512				BGC0000627.1	0.43	RiPP	ustiloxin B
										BGC0000900.1	0.42	Other	ferrichrome
										BGC0001475.1	0.41	Polyketide	aspterric acid
NRPS-like	√	√	Cladosporium sp. (endogensis)	15.1	148812	194070				BGC0001699.1	0.2	Polyketide	nidulanin A
										BGC0001917.1	0.16	Polyketide	5-alkyl-1,2,3,4-tetrahydroquinolines, streptoaminals
										BGC0000888.1	0.16	Other	bacilysin
			Cladosporium sp. (endogensis)	22.1	221740	265613				BGC0001571.1	0.15	Terpene	demethoxyviridin
										BGC0001996.1	0.13	Other	oryzine A, oryzine B
										BGC0001390.1	0.12	NRP, Polyketide	LL-Z1272beta
			Cladosporium sp. (endogensis)	4.1	812826	855962				BGC0001571.1	0.15	Terpene	demethoxyviridin
										BGC0001882.1	0.14	Polyketide	chrysoxanthone A, chrysoxanthone B, chrysoxanthone C
										BGC0000815.1	0.14	Alkaloid	loline
			Cladosporium sp. (endogensis)	5.1	192987	235741				BGC0001547.1	0.14	Terpene	citreohybridonol
										BGC0001544.1	0.14	NRP, Polyketide	chlorflavonin
										BGC0001137.1	0.13	Alkaloid	marinacarboline A, marinacarboline B, marinacarboline C, marinacarboline D
			Cladosporium sp. (endogensis)	6.2	1127104	1170104				BGC0001900.1	0.2	NRP	fragin
										BGC0001599.1	0.14	NRP	fragin
										BGC0001037.1	0.14	NRP, Polyketide	pseurotin, azaspirene
			Cladosporium sp. (endogensis)	6.4	1526389	1570022				BGC0001900.1	0.21	NRP	fragin
										BGC0000375.1	0.2	NRP	indigoidine
										BGC0000334.1	0.18	NRP	cyclosporine
			Cladosporium sp. (endogensis)	7.2	730904	774800				BGC0001600.1	0.28	Polyketide	fusarielin H
										BGC0000674.1	0.22	Terpene	(-)-δ-cadinene
										BGC0001168.1	0.21	NRP	livipeptin
			Cladosporium sp. (endogensis)	8.1	473528	514632				BGC0001390.1	0.08	NRP, Polyketide	LL-Z1272beta
										BGC0001404.1	0.08	Polyketide	sorbicillin
										BGC0001436.1	0.06	Polyketide	cornexistin
			Cladosporium sp. (endogensis)	8.2	854275	897515				BGC0001390.1	0.08	NRP, Polyketide	LL-Z1272beta
										BGC0001626.1	0.06	Polyketide	isoindolinone
										BGC0001404.1	0.05	Polyketide	sorbicillin
			Cladosporium sp. (endogensis)	9.3	1313041	1349856				BGC0001306.1	0.14	RiPP	asperipin 2a
										BGC0000384.1	0.09	NRP	lyngbyatoxin
										BGC0000391.1	0.08	NRP	methylpendolmycin, pendolmycin
			Cladosporium sp. (pathogen)	1.2	293490	334842				BGC0001600.1	0.27	Polyketide	fusarielin H
										BGC0001900.1	0.21	NRP	fragin
										BGC0001168.1	0.2	NRP	livipeptin
			Cladosporium sp. (pathogen)	4.3	1597678	1641424				BGC0001768.1	0.18	NRP	sansalvamide
										BGC0000099.1	0.16	Polyketide	monascorubrin
										BGC0001868.1	0.15	Other, , (, P, h, e, n, a, z, i, n, e, )	iodinin
			Cladosporium sp. (pathogen)	6.4	1190656	1232223				BGC0001399.1	0.32	NRP	fellutamide B
										BGC0000099.1	0.16	Polyketide	monascorubrin
										BGC0001446.1	0.11	Polyketide	asparasone A
			Cladosporium sp. (pathogen)	8.1	476389	521647				BGC0000812.1	0.16	Alkaloid	huperzine A
										BGC0001306.1	0.14	RiPP	asperipin 2a
										BGC0001578.1	0.07	Polyketide	duclauxin
			Cladosporium sp. (pathogen)	9.1	120722	164106				BGC0000673.1	0.14	Terpene	pimara-8(14),15-diene
										BGC0001037.1	0.13	NRP, Polyketide	pseurotin, azaspirene
										BGC0000010.1	0.13	Polyketide	aflatoxin
			Cladosporium sp. (pathogen)	9.2	280503	323149				BGC0001900.1	0.21	NRP	fragin
										BGC0000334.1	0.18	NRP	cyclosporine
										BGC0001132.1	0.17	NRP	xenotetrapeptide
NRPS-like,NRPS		√	Cladosporium sp. (endogensis)	23.1	75832	117449				BGC0000900.1	0.69	Other	Aspergillus oryzae
										BGC0001249.1	0.68	NRP	Alternaria alternata
										BGC0000427.1	0.63	NRP	Trichormus variabilis ATCC 29413
T1PKS	√	√	Cladosporium sp. (endogensis)	10.1	72657	119747				BGC0000046.1	0.31	Polyketide	depudecin
										BGC0001068.1	0.28	Terpene, Polyketide	pyripyropene A
										BGC0001811.1	0.27	Terpene	trichodiene-11-one
			Cladosporium sp. (endogensis)	10.2	1223224	1269412	4-epi-15-epi-brefeldin A	Polyketide:Iterative type I	0.2	BGC0001858.1	0.32	Polyketide	alternapyrone B, alternapyrone C, alternapyrone D, alternapyrone E, alternapyrone F
										BGC0001068.1	0.28	Terpene, Polyketide	pyripyropene A
										BGC0000003.1	0.25	Polyketide	AF-toxin
			Cladosporium sp. (endogensis)	10.3	1508735	1554657	cercosporin	Polyketide	0.28	BGC0000107.1	0.35	Polyketide	naphthopyrone
										BGC0001265.1	0.34	Polyketide	melanin
										BGC0001258.1	0.34	Polyketide	1,3,6,8-tetrahydroxynaphthalene
			Cladosporium sp. (endogensis)	11.2	641722	688321	melanin	Polyketide	1	BGC0001265.1	0.44	Polyketide	melanin
										BGC0001258.1	0.38	Polyketide	1,3,6,8-tetrahydroxynaphthalene
										BGC0001257.1	0.38	Polyketide	1,3,6,8-tetrahydroxynaphthalene
			Cladosporium sp. (pathogen)	13.1	904149	950720	melanin	Polyketide	1	BGC0000099.1	0.28	Polyketide	monascorubrin
										BGC0001265.1	0.27	Polyketide	melanin
										BGC0000013.1	0.27	Polyketide	alternariol
			Cladosporium sp. (pathogen)	23.1	716	34837				BGC0001400.1	0.21	Polyketide	citreoviridin
										BGC0001254.1	0.19	Polyketide	ACT-Toxin II
										BGC0001124.1	0.18	Polyketide	pyranonigrin E
			Cladosporium sp. (pathogen)	3.1	2083503	2130467				BGC0000046.1	0.31	Polyketide	depudecin
										BGC0001265.1	0.21	Polyketide	melanin
										BGC0001254.1	0.21	Polyketide	ACT-Toxin II
			Cladosporium sp. (pathogen)	6.3	1007004	1054146				BGC0001858.1	0.25	Polyketide	alternapyrone B, alternapyrone C, alternapyrone D, alternapyrone E, alternapyrone F
										BGC0001068.1	0.24	Terpene, Polyketide	pyripyropene A
										BGC0000046.1	0.24	Polyketide	depudecin
T1PKS,NRPS	√		Cladosporium sp. (pathogen)	4.1	1	40788				BGC0001068.1	0.58	Terpene, Polyketide	pyripyropene A
										BGC0000046.1	0.49	Polyketide	depudecin
										BGC0001858.1	0.42	Polyketide	alternapyrone B, alternapyrone C, alternapyrone D, alternapyrone E, alternapyrone F
			Cladosporium sp. (pathogen)	5.1	23285	111265	secalonic acids	Polyketide	0.18	BGC0000013.1	0.35	Polyketide	alternariol
										BGC0000048.1	0.33	Polyketide	dothistromin
										BGC0001542.1	0.33	Polyketide	cercosporin
Terpene	√	√	Cladosporium sp. (endogensis)	14.1	659756	682230				BGC0000669.1	0.21	Terpene	marneral
										BGC0001248.1	0.17	Terpene	clavaric acid
										BGC0000686.1	0.15	Terpene	helvolic acid
			Cladosporium sp. (endogensis)	15.2	490533	512077				BGC0001642.1	0.31	Terpene	koraiol
										BGC0000010.1	0.16	Polyketide	aflatoxin
										BGC0000894.1	0.13	Other	citrinin
			Cladosporium sp. (endogensis)	2.1	2333529	2356732				BGC0001839.1	0.42	Terpene	squalestatin S1
										BGC0001339.1	0.04	Polyketide	squalestatin S1
			Cladosporium sp. (endogensis)	35.1	14102	37286				BGC0000647.1	0.31	Terpene	carotenoid
										BGC0000656.1	0.18	Terpene	zeaxanthin
										BGC0001972.1	0.17	Other	toxoflavin, fervenulin
			Cladosporium sp. (endogensis)	6.1	479332	501114				BGC0000673.1	0.18	Terpene	pimara-8(14),15-diene
										BGC0001659.1	0.16	Terpene	mangicol A
										BGC0001528.1	0.15	Terpene	betaestacin
			Cladosporium sp. (endogensis)	7.3	1223421	1244713				BGC0001604.1	0.34	Terpene	gibberellin
										BGC0000631.1	0.33	Terpene	botrydial
										BGC0001969.1	0.33	Terpene	asperterpenoid A
			Cladosporium sp. (endogensis)	9.2	418373	440678				BGC0001969.1	0.21	Terpene	asperterpenoid A
										BGC0000673.1	0.15	Terpene	pimara-8(14),15-diene
										BGC0001659.1	0.14	Terpene	mangicol A
			Cladosporium sp. (pathogen)	1.1	135891	154356	clavaric acid	Terpene	1	BGC0000669.1	0.27	Terpene	marneral
										BGC0001248.1	0.18	Terpene	clavaric acid
										BGC0000686.1	0.16	Terpene	helvolic acid
			Cladosporium sp. (pathogen)	1.4	2059952	2081549				BGC0001839.1	0.43	Terpene	squalestatin S1
										BGC0001339.1	0.04	Polyketide	squalestatin S1
			Cladosporium sp. (pathogen)	11.1	1313058	1334950				BGC0000647.1	0.32	Terpene	carotenoid
										BGC0000648.1	0.29	Terpene	carotenoid
										BGC0000640.1	0.19	Terpene	carotenoid
			Cladosporium sp. (pathogen)	9.4	1114868	1135911				BGC0000673.1	0.19	Terpene	pimara-8(14),15-diene
										BGC0001659.1	0.16	Terpene	mangicol A
										BGC0001528.1	0.15	Terpene	betaestacin
Terpene,betalactone		√	Cladosporium sp. (endogensis)	8.4	1463033	1517288	clavaric acid	Terpene	1	BGC0001248.1	0.17	Terpene	clavaric acid
										BGC0001262.1	0.16	Polyketide	AK-toxin I
										BGC0000686.1	0.16	Terpene	helvolic acid
