# Supplementary material for: Two Cladosporium Fungi with Opposite Functions to the Chinese White Wax Scale Insect Have Different Genome Characters
Source: J Fungi (Basel). 2022 Mar 11;8(3):286. doi: 10.3390/jof8030286 (PMC8949958; doi:10.3390/jof8030286)
Supplement: Supplementary file 1 [file jof-08-00286-s001.zip › jof-1624251-supplementary/additional tables/Table S11.xlsx]

## Sheet: Table s11
Table s11. Statistics of synteny analysis of Cladosporium sp. (pathogen) with other Cladosporium fungi at nucleic acid level.
		Cladosporium sp. (endogensis)			Cladosporium.cladosporioides			Cladosporium.phlei			Cladosporium.sphaerospermum.UM.843			Cladosporium.sp.SL-16			Cladosporium.sp.TM138-S3
Scaffold	Refs Length	Map Num	Map Length	Rate(%)	Map Num	Map Length	Rate(%)	Map Num	Map Length	Rate(%)	Map Num	Map Length	Rate(%)	Map Num	Map Length	Rate(%)	Map Num	Map Length	Rate(%)
Scaffold1	5850328	1472	84360	1.442	914	81630	1.395	1024	83664	1.43	714	155580	2.659	1699	106076	1.813	772	148736	2.542
Scaffold2	4754037	1228	55650	1.171	669	49826	1.048	729	61117	1.286	470	89283	1.878	1253	56650	1.192	529	101886	2.143
Scaffold3	2186919	650	28355	1.297	470	38403	1.756	430	17591	0.804	326	75366	3.446	671	65020	2.973	483	96370	4.407
Scaffold4	2130784	428	42713	2.005	192	37994	1.783	146	41682	1.956	179	57370	2.692	321	53146	2.494	254	87031	4.084
Scaffold5	1877121	525	36114	1.924	215	29988	1.598	230	21055	1.122	142	36593	1.949	213	36782	1.959	153	38599	2.056
Scaffold6	1719162	167	24660	1.434	133	20176	1.174	147	21257	1.236	127	31029	1.805	166	31662	1.842	137	35014	2.037
Scaffold7	1715690	243	17964	1.047	223	9193	0.536	254	14498	0.845	187	41883	2.441	302	28750	1.676	208	43638	2.543
Scaffold8	1619085	777	29887	1.846	482	32179	1.987	552	29889	1.846	325	51922	3.207	497	29554	1.825	357	58333	3.603
Scaffold9	1610294	477	46455	2.885	442	33794	2.099	546	46353	2.879	321	57689	3.583	476	45740	2.84	354	71579	4.445
Scaffold10	1553069	313	17188	1.107	296	19748	1.272	343	15588	1.004	195	20527	1.322	317	22374	1.441	213	23150	1.491
Scaffold11	1466279	256	26364	1.798	226	20228	1.38	281	17519	1.195	169	32315	2.204	250	24745	1.688	175	30764	2.098
Scaffold12	1391070	360	30398	2.185	320	22009	1.582	377	30175	2.169	242	43502	3.127	378	29491	2.12	274	46197	3.321
Scaffold13	1116141	455	17504	1.568	72	6231	0.558	16	9389	0.841	35	28392	2.544	34	23254	2.083	38	28662	2.568
Scaffold14	403914	41	20723	5.131	39	22615	5.599	2	118	0.029	53	46723	11.568	90	18499	4.58	140	56816	14.066
Scaffold15	313768	40	7698	2.453	47	7472	2.381	2	450	0.143	35	25749	8.206	184	16411	5.23	116	22781	7.26
Scaffold16	300180	90	4805	1.601	108	2457	0.819	6	2734	0.911	48	27148	9.044	312	20393	6.794	175	47671	15.881
Scaffold17	281195	77	6911	2.458	74	10984	3.906	82	6206	2.207	42	8164	2.903	81	11014	3.917	47	11787	4.192
Scaffold18	113284	100	80452	71.018	100	80452	71.018	119	86985	76.785	30	79359	70.053	52	53375	47.116	44	79359	70.053
Scaffold19	64902	79	24595	37.896	47	21107	32.521	65	31970	49.259	26	9115	14.044	6	1158	1.784	38	26636	41.04
Scaffold20	51711	8	170	0.329	13	287	0.555	3	309	0.598	10	6317	12.216	36	787	1.522	25	6193	11.976
Scaffold22	36009	6	281	0.78	7	286	0.794	2	1125	3.124	4	1631	4.529	36	1316	3.655	7	2771	7.695
Scaffold24	26687	24	19534	73.197	24	19534	73.197	28	21231	79.556	8	19282	72.252	13	13256	49.672	10	19282	72.252
Scaffold25	-	-	-	-	-	-	-	-	-	-	-	-	-	1	164	0.725	2	131	0.579
