# Supplementary material for: Two Cladosporium Fungi with Opposite Functions to the Chinese White Wax Scale Insect Have Different Genome Characters
Source: J Fungi (Basel). 2022 Mar 11;8(3):286. doi: 10.3390/jof8030286 (PMC8949958; doi:10.3390/jof8030286)
Supplement: Supplementary file 1 [file jof-08-00286-s001.zip › jof-1624251-supplementary/additional tables/Table S12.xlsx]

## Sheet: Table s12
Table S12. Statistics of synteny analysis of Cladosporium sp. (endogensis) with other Cladosporium fungi at nucleic acid level.
		Cladosporium.cladosporioides			Cladosporium.phlei			Cladosporium.sphaerospermum.UM.843			Cladosporium.sp.SL-16			Cladosporium.sp.TM138-S3
Scaffold	Refs Length	Map Num	Map Length	Rate(%)	Map Num	Map Length	Rate(%)	Map Num	Map Length	Rate(%)	Map Num	Map Length	Rate(%)	Map Num	Map Length	Rate(%)
Scaffold1	3136047	628	63847	2.036	763	54552	1.74	387	32746	1.044	851	846668	26.998	409	36598	1.167
Scaffold2	2629728	475	55572	2.113	533	58003	2.206	252	37991	1.445	854	716655	27.252	288	46182	1.756
Scaffold3	2570007	446	56852	2.212	504	52391	2.039	239	19506	0.759	737	589789	22.949	262	17537	0.682
Scaffold4	2443956	399	41609	1.703	476	42098	1.723	246	31277	1.28	582	581708	23.802	268	35738	1.462
Scaffold5	1958770	273	53676	2.74	286	49227	2.513	149	30245	1.544	329	401400	20.492	155	29903	1.527
Scaffold6	1928162	464	79150	4.105	507	60455	3.135	254	40100	2.08	692	570914	29.609	281	47824	2.48
Scaffold7	1791070	359	40392	2.255	392	31041	1.733	207	15898	0.888	484	364042	20.325	227	15900	0.888
Scaffold8	1764234	279	101863	5.774	43	8013	0.454	107	49763	2.821	1396	267215	15.146	287	85363	4.839
Scaffold9	1749682	360	100811	5.762	375	77708	4.441	182	58486	3.343	410	509069	29.095	205	58587	3.348
Scaffold10	1655247	491	28296	1.709	412	26670	1.611	186	8048	0.486	448	291040	17.583	208	11983	0.724
Scaffold11	1171876	158	37619	3.21	196	36241	3.093	96	16868	1.439	233	293315	25.03	102	16802	1.434
Scaffold12	1076108	338	34296	3.187	416	27336	2.54	210	14773	1.373	417	196830	18.291	226	16282	1.513
Scaffold13	1053973	138	18320	1.738	123	15769	1.496	67	10498	0.996	166	188747	17.908	71	11985	1.137
Scaffold14	887577	253	25013	2.818	297	23038	2.596	140	8883	1.001	325	176489	19.884	152	8497	0.957
Scaffold15	857142	233	20915	2.44	300	24746	2.887	156	12287	1.433	296	243246	28.379	165	11712	1.366
Scaffold16	851097	123	23021	2.705	119	19876	2.335	56	7536	0.885	145	200846	23.598	62	9422	1.107
Scaffold17	799474	55	14094	1.763	54	17802	2.227	7	5186	0.649	111	204821	25.619	7	5327	0.666
Scaffold18	775274	436	17774	2.293	547	19093	2.463	267	12224	1.577	505	130486	16.831	283	12157	1.568
Scaffold19	768580	182	17876	2.326	194	20047	2.608	94	11945	1.554	193	269334	35.043	102	11328	1.474
Scaffold20	758160	33	11096	1.464	46	19579	2.582	14	11731	1.547	55	245323	32.358	13	11191	1.476
Scaffold21	619866	226	14492	2.338	273	12312	1.986	132	7072	1.141	258	116192	18.745	144	7064	1.14
Scaffold22	595735	166	16072	2.698	180	10847	1.821	90	5642	0.947	185	139351	23.391	96	6804	1.142
Scaffold23	424799	108	30918	7.278	8	1218	0.287	52	20644	4.86	503	92586	21.795	101	27467	6.466
Scaffold24	421189	13	14374	3.413	11	13021	3.091	7	7471	1.774	22	122273	29.03	7	8122	1.928
Scaffold25	321343	52	5976	1.86	11	5772	1.796	1	130	0.04	24	46031	14.325	4	1911	0.595
Scaffold26	291738	89	31072	10.651	75	28489	9.765	29	8099	2.776	24	53535	18.35	31	25507	8.743
Scaffold27	290534	31	5715	1.967	15	10965	3.774	10	477	0.164	55	63440	21.836	9	270	0.093
Scaffold28	257706	88	20627	8.004	99	16485	6.397	57	2899	1.125	109	120641	46.813	60	2886	1.12
Scaffold29	256927	41	723	0.281	26	692	0.269	9	1275	0.496	32	5428	2.113	8	232	0.09
Scaffold30	170605	7	2246	1.316	15	3535	2.072	10	929	0.545	28	40403	23.682	9	928	0.544
Scaffold31	164458	41	8071	4.908	-	-	-	11	2056	1.25	225	24123	14.668	50	5447	3.312
Scaffold32	152029	27	4264	2.805	4	4128	2.715	2	1905	1.253	4	23697	15.587	2	1905	1.253
Scaffold33	140711	80	6273	4.458	28	1859	1.321	27	2357	1.675	68	33193	23.589	30	3245	2.306
Scaffold34	129535	4	364	0.281	2	1153	0.89	-	-	-	15	21362	16.491	-	-	-
Scaffold35	129049	14	15703	12.168	18	5533	4.288	7	8534	6.613	86	14183	10.99	10	5455	4.227
Scaffold36	128185	93	3923	3.06	83	149	0.116	43	1580	1.233	80	32901	25.667	46	1387	1.082
Scaffold37	120726	20	151	0.125	-	-	-	-	-	-	4	12124	10.043	-	-	-
Scaffold38	86157	4	1520	1.764	1	1042	1.209	3	487	0.565	6	41962	48.704	4	1276	1.481
Scaffold39	74227	3	2343	3.157	1	199	0.268	1	901	1.214	2	4212	5.674	1	901	1.214
Scaffold40	62509	5	4343	6.948	3	1361	2.177	3	435	0.696	9	18827	30.119	3	437	0.699
Scaffold41	51271	1	1963	3.829	-	-	-	-	-	-	2	2671	5.21	3	1873	3.653
Scaffold42	50518	2	1226	2.427	-	-	-	-	-	-	7	27531	54.497	-	-	-
Scaffold43	45334	59	24996	55.137	78	27776	61.27	21	7424	16.376	4	552	1.218	29	25014	55.177
Scaffold44	31470	26	173	0.55	-	-	-	-	-	-	1	594	1.888	3	1874	5.955
Scaffold46	-	-	-	-	-	-	-	-	-	-	1	653	5.514	-	-	-
