# Supplementary material for: Two Cladosporium Fungi with Opposite Functions to the Chinese White Wax Scale Insect Have Different Genome Characters
Source: J Fungi (Basel). 2022 Mar 11;8(3):286. doi: 10.3390/jof8030286 (PMC8949958; doi:10.3390/jof8030286)
Supplement: Supplementary file 1 [file jof-08-00286-s001.zip › jof-1624251-supplementary/additional tables/Table S2.xlsx]

## Sheet: Table s2
Table S2. Statistic of coverage and depth of scaffolds of Cladosporium sp. (pathogen) and Cladosporium sp. (endogensis).
Sample	Scaffold ID	Referance size (bp)	Covered length (bp)	Coverage (%)	Depth
Cladosporium sp. (pathogen)	Scaffold1	5850328	5834097	99.72	110
	Scaffold10	1553069	1550515	99.84	110
	Scaffold11	1466279	1463334	99.8	130
	Scaffold12	1391070	1377208	99	120
	Scaffold13	1116141	1116037	99.99	130
	Scaffold14	403914	385476	95.44	220
	Scaffold15	313768	291347	92.85	110
	Scaffold16	300180	289038	96.29	140
	Scaffold17	281195	281157	99.99	500
	Scaffold18	113284	110550	97.59	11000
	Scaffold19	64902	64883	99.97	6800
	Scaffold2	4754037	4745525	99.82	110
	Scaffold20	51711	48529	93.85	150
	Scaffold21	39769	39668	99.75	4400
	Scaffold22	36009	31144	86.49	120
	Scaffold23	34837	30737	88.23	140
	Scaffold24	26687	26686	100	12000
	Scaffold25	22622	20072	88.73	78
	Scaffold3	2186919	2143629	98.02	160
	Scaffold4	2130784	2113416	99.18	130
	Scaffold5	1877121	1876002	99.94	120
	Scaffold6	1719162	1718098	99.94	130
	Scaffold7	1715690	1712987	99.84	150
	Scaffold8	1619085	1618721	99.98	180
	Scaffold9	1610294	1608629	99.9	120
	Total	30678857	30497485	99.41	201
Cladosporium sp. (endogensis)	Scaffold1	3136047	3124042	99.62	110
	Scaffold10	1655247	1651714	99.79	110
	Scaffold11	1171876	1170681	99.9	98
	Scaffold12	1076108	1074935	99.89	100
	Scaffold13	1053973	1053967	100	110
	Scaffold14	887577	887573	100	120
	Scaffold15	857142	854834	99.73	100
	Scaffold16	851097	849687	99.83	120
	Scaffold17	799474	799467	100	110
	Scaffold18	775274	774067	99.84	99
	Scaffold19	768580	768505	99.99	100
	Scaffold2	2629728	2622705	99.73	100
	Scaffold20	758160	757407	99.9	100
	Scaffold21	619866	619218	99.9	100
	Scaffold22	595735	595572	99.97	100
	Scaffold23	424799	424117	99.84	210
	Scaffold24	421189	420959	99.95	99
	Scaffold25	321343	313462	97.55	130
	Scaffold26	291738	278455	95.45	960
	Scaffold27	290534	290494	99.99	100
	Scaffold28	257706	257120	99.77	98
	Scaffold29	256927	256922	100	100
	Scaffold3	2570007	2569857	99.99	100
	Scaffold30	170605	170444	99.91	100
	Scaffold31	164458	164445	99.99	120
	Scaffold32	152029	152022	100	100
	Scaffold33	140711	140470	99.83	100
	Scaffold34	129535	128471	99.18	97
	Scaffold35	129049	128243	99.38	110
	Scaffold36	128185	128180	100	170
	Scaffold37	120726	120720	100	180
	Scaffold38	86157	85636	99.4	98
	Scaffold39	74227	69626	93.8	95
	Scaffold4	2443956	2434373	99.61	110
	Scaffold40	62509	59803	95.67	93
	Scaffold41	51271	51182	99.83	170
	Scaffold42	50518	49353	97.69	97
	Scaffold43	45334	45030	99.33	6300
	Scaffold44	31470	31237	99.26	560
	Scaffold45	22719	22404	98.61	90
	Scaffold46	11843	9689	81.81	170
	Scaffold5	1958770	1958768	100	110
	Scaffold6	1928162	1928161	100	110
	Scaffold7	1791070	1789983	99.94	100
	Scaffold8	1764234	1763505	99.96	120
	Scaffold9	1749682	1749565	99.99	450
	Total	35677347	35597070	99.77	140
