# Supplementary material for: Two Cladosporium Fungi with Opposite Functions to the Chinese White Wax Scale Insect Have Different Genome Characters
Source: J Fungi (Basel). 2022 Mar 11;8(3):286. doi: 10.3390/jof8030286 (PMC8949958; doi:10.3390/jof8030286)
Supplement: Supplementary file 1 [file jof-08-00286-s001.zip › jof-1624251-supplementary/additional tables/Table S5.xlsx]

## Sheet: Table S5
Table S5. The genes and pathways involved in amino acid biosynthesis in the genome of Cladosporium sp. (pathogen) and Cladosporium sp. (endogensis).
Pathway	Cladosporium sp. (pathogen)				Cladosporium sp. (endogensis)
	geneID	Ko_id	Ko_name	Ko_EC	geneID	Ko_id	Ko_name	Ko_EC
Arginine biosynthesis	GME10855_g	K00262	E1.4.1.4, gdhA	1.4.1.4	GME2380_g	K00262	E1.4.1.4, gdhA	1.4.1.4
	GME10881_g	K00611	OTC, argF, argI	2.1.3.3	GME2118_g	K00611	OTC, argF, argI	2.1.3.3
	GME904_g	K00618	ARG2	2.3.1.1	GME6472_g	K00618	ARG2	2.3.1.1
	GME6815_g	K00620	argJ	2.3.1.35 2.3.1.1	GME12033_g	K00620	argJ	2.3.1.35/2.3.1.1
	GME4406_g	K00814	GPT, ALT	2.6.1.2	GME9321_g	K00814	GPT, ALT	2.6.1.2
	GME8493_g	K00818	E2.6.1.11, argD	2.6.1.11	GME4443_g	K00818	E2.6.1.11, argD	2.6.1.11
	GME7506_g, GME8603_g	K01427	URE	3.5.1.5	GME12860_g, GME13505_g, GME4186_g	K01427	URE	3.5.1.5
	GME1988_g, GME3388_g	K01438	argE	3.5.1.16	GME11347_g, GME5837_g	K01438	argE	3.5.1.16
	GME1723_g, GME7419_g	K01476	E3.5.3.1, rocF, arg	3.5.3.1	GME12191_g, GME3587_g	K01476	E3.5.3.1, rocF, arg	3.5.3.1
	GME10791_g	K01755	argH, ASL	4.3.2.1	GME2071_g	K01755	argH, ASL	4.3.2.1
	GME10094_g, GME9313_g	K01915	glnA, GLUL	6.3.1.2	GME13006_g, GME2812_g	K01915	glnA, GLUL	6.3.1.2
	GME5578_g	K01940	argG, ASS1	6.3.4.5	GME11836_g	K01940	argG, ASS1	6.3.4.5
	GME2822_g	K01941	E6.3.4.6	6.3.4.6	GME8859_g	K01941	E6.3.4.6	6.3.4.6
	GME10252_g	K12659	ARG56	1.2.1.38 2.7.2.8	GME2824_g	K12659	ARG56	1.2.1.38/2.7.2.8
	GME1026_g, GME2394_g	K14454	GOT1	2.6.1.1	GME2009_g, GME3557_g, GME6239_g	K14454	GOT1	2.6.1.1
	GME5802_g	K14455	GOT2	2.6.1.1	GME11264_g	K14455	GOT2	2.6.1.1
	GME6174_g	K15371	GDH2	1.4.1.2	GME5089_g	K15371	GDH2	1.4.1.2
Alanine, aspartate and glutamate metabolism	GME2042_g, GME217_g, GME5237_g, GME7464_g, GME7498_g, GME7576_g	K00135	gabD	1.2.1.16 1.2.1.79 1.2.1.20	GME10369_g, GME4927_g, GME7332_g, GME8375_g	K00135	gabD	1.2.1.16/1.2.1.79/1.2.1.20
	GME1989_g, GME2492_g	K00139	ALDH5A1	1.2.1.24	GME3982_g	K00139	ALDH5A1	1.2.1.24
	GME10855_g	K00262	E1.4.1.4, gdhA	1.4.1.4	GME2380_g	K00262	E1.4.1.4, gdhA	1.4.1.4
	GME711_g	K00264	GLT1	1.4.1.14	GME7434_g	K00264	GLT1	1.4.1.14
	GME7750_g, GME8737_g	K00294	E1.2.1.88	1.2.1.88	GME12338_g, GME7779_g	K00294	E1.2.1.88	1.2.1.88
	GME10343_g	K00764	purF, PPAT	2.4.2.14	GME3072_g	K00764	purF, PPAT	2.4.2.14
	GME4406_g	K00814	GPT, ALT	2.6.1.2	GME9321_g	K00814	GPT, ALT	2.6.1.2
	GME3311_g	K00820	glmS, GFPT	2.6.1.16	GME5792_g	K00820	glmS, GFPT	2.6.1.16
					GME9052_g	K00823	puuE	2.6.1.19
	GME10595_g	K00830	AGXT	2.6.1.44 2.6.1.45 2.6.1.51	GME2212_g	K00830	AGXT	2.6.1.44/2.6.1.45/2.6.1.51
	GME1620_g, GME4069_g	K01424	E3.5.1.1, ansA, ansB	3.5.1.1	GME382_g, GME9763_g	K01424	E3.5.1.1, ansA, ansB	3.5.1.1
	GME10250_g, GME5004_g, GME584_g, GME6015_g	K01580	E4.1.1.15, gadB, gadA, GAD	4.1.1.15	GME2844_g, GME7166_g, GME8740_g	K01580	E4.1.1.15, gadB, gadA, GAD	4.1.1.15
	GME10791_g	K01755	argH, ASL	4.3.2.1	GME2071_g	K01755	argH, ASL	4.3.2.1
	GME2289_g	K01756	purB, ADSL	4.3.2.2	GME3341_g	K01756	purB, ADSL	4.3.2.2
	GME10094_g, GME9313_g	K01915	glnA, GLUL	6.3.1.2	GME13006_g, GME2812_g	K01915	glnA, GLUL	6.3.1.2
	GME10447_g, GME10667_g, GME7031_g	K01939	purA, ADSS	6.3.4.4	GME2650_g, GME8093_g	K01939	purA, ADSS	6.3.4.4
	GME5578_g	K01940	argG, ASS1	6.3.4.5	GME11836_g	K01940	argG, ASS1	6.3.4.5
	GME10708_g, GME9151_g	K01953	asnB, ASNS	6.3.5.4	GME11345_g, GME11_g, GME2502_g, GME4656_g	K01953	asnB, ASNS	6.3.5.4
	GME3126_g	K01955	carB, CPA2	6.3.5.5
	GME1535_g	K01956	carA, CPA1	6.3.5.5	GME986_g, GME2601_g	K01956	carA, CPA1	6.3.5.5
	GME4784_g	K11541	URA2	6.3.5.5 2.1.3.2	GME10248_g	K11541	URA2	6.3.5.5/2.1.3.2
	GME7462_g, GME9525_g	K13524	ABAT	2.6.1.19 2.6.1.22	GME7094_g	K13524	ABAT	2.6.1.19/2.6.1.22
	GME8561_g	K13566	NIT2, yafV	3.5.1.3	GME7761_g	K13566	NIT2, yafV	3.5.1.3
	GME1026_g, GME2394_g	K14454	GOT1	2.6.1.1	GME2009_g, GME3557_g, GME6239_g	K14454	GOT1	2.6.1.1
					GME11264_g	K14455	GOT2	2.6.1.1
					GME5089_g	K15371	GDH2	1.4.1.2
Glycine, serine and threonine metabolism	GME5566_g	K00003	hom	1.1.1.3
	GME4307_g, GME8335_g	K00018	hprA	1.1.1.29	GME11547_g	K00003	hom	1.1.1.3
	GME4063_g, GME5517_g, GME7351_g	K00058	serA, PHGDH	1.1.1.95 1.1.1.399	GME12278_g, GME4614_g	K00018	hprA	1.1.1.29
	GME10000_g, GME10914_g, GME2667_g, GME3167_g, GME4045_g, GME5915_g, GME6642_g, GME7475_g, GME842_g, GME9223_g, GME9953_g	K00108	betA, CHDH	1.1.99.1	GME11918_g, GME12046_g, GME4803_g, GME81_g, GME91_g	K00058	serA, PHGDH	1.1.1.95/1.1.1.399
	GME5683_g	K00130	betB, gbsA	1.2.1.8	GME10757_g, GME12777_g, GME12857_g, GME13187_g, GME3687_g, GME6421_g, GME662_g, GME6965_g, GME7080_g, GME8724_g, GME9301_g	K00108	betA, CHDH	1.1.99.1
	GME3749_g	K00133	asd	1.2.1.11	GME11588_g	K00130	betB, gbsA	1.2.1.8
	GME5354_g	K00273	DAO, aao	1.4.3.3	GME6050_g	K00133	asd	1.2.1.11
	GME7499_g	K00274	MAO, aofH	1.4.3.4	GME5272_g, GME9979_g	K00273	DAO, aao	1.4.3.3
	GME1791_g, GME1990_g, GME3066_g, GME6269_g, GME7110_g	K00276	AOC3, AOC2, tynA	1.4.3.21	GME12408_g, GME5983_g	K00274	MAO, aofH	1.4.3.4
	GME5945_g	K00281	GLDC, gcvP	1.4.4.2	GME1103_g, GME1463_g, GME4042_g, GME943_g, GME9570_g, GME9736_g	K00276	AOC3, AOC2, tynA	1.4.3.21
	GME10609_g, GME2392_g, GME4284_g, GME5856_g, GME7589_g, GME8736_g	K00306	PIPOX	1.5.3.1 1.5.3.7	GME11579_g	K00281	GLDC, gcvP	1.4.4.2
	GME8960_g	K00314	SARDH	1.5.8.3	GME11779_g, GME12229_g, GME12429_g, GME3568_g, GME7778_g,	K00306	PIPOX	1.5.3.1/1.5.3.7
	GME2067_g, GME2864_g, GME6098_g, GME6099_g	K00382	DLD, lpd, pdhD	1.8.1.4	GME1453_g	K00314	SARDH	1.5.8.3
	GME3790_g, GME4809_g	K00600	glyA, SHMT	2.1.2.1	GME731_g, GME9642_g, GME9855_g	K00382	DLD, lpd, pdhD	1.8.1.4
	GME7555_g	K00605	gcvT, AMT	2.1.2.10	GME5986_g, GME9577_g	K00600	glyA, SHMT	2.1.2.1
	GME6909_g	K00643	E2.3.1.37, ALAS	2.3.1.37	GME12568_g	K00605	gcvT, AMT	2.1.2.10
	GME10595_g	K00830	AGXT	2.6.1.44 2.6.1.45 2.6.1.51	GME8153_g	K00643	E2.3.1.37, ALAS	2.3.1.37
	GME708_g	K00831	serC, PSAT1	2.6.1.52	GME2212_g	K00830	AGXT	2.6.1.44/2.6.1.45/2.6.1.51
	GME1426_g	K00865	glxK, garK	2.7.1.165	GME7073_g	K00831	serC, PSAT1	2.6.1.52
	GME7296_g	K00872	thrB1	2.7.1.39	GME5390_g	K00865	glxK, garK	2.7.1.165
	GME6888_g	K00928	lysC	2.7.2.4	GME1360_g	K00872	thrB1	2.7.1.39
	GME6302_g	K01079	serB, PSPH	3.1.3.3	GME1452_g	K00928	lysC	2.7.2.4
	GME2590_g	K01620	ltaE	4.1.2.48	GME4062_g	K01079	serB, PSPH	3.1.3.3
	GME5833_g	K01694	TRP	4.2.1.20	GME3858_g	K01620	ltaE	4.1.2.48
	GME903_g	K01697	CBS	4.2.1.22	GME11310_g	K01694	TRP	4.2.1.20
	GME4822_g	K01733	thrC	4.2.3.1	GME6473_g	K01697	CBS	4.2.1.22
	GME4868_g, GME9566_g	K01754	E4.3.1.19, ilvA, tdcB	4.3.1.19	GME10347_g	K01733	thrC	4.2.3.1
	GME1102_g	K01758	CTH	4.4.1.1	GME6092_g, GME9785_g	K01754	E4.3.1.19, ilvA, tdcB	4.3.1.19
	GME10224_g	K02437	gcvH, GCSH	--	GME6569_g	K01758	CTH	4.4.1.1
	GME2201_g	K06001	trpB	4.2.1.20	GME2737_g	K02437	gcvH, GCSH	--
	GME4932_g	K15633	gpmI	5.4.2.12	GME10527_g, GME3699_g	K06001	trpB	4.2.1.20
	GME1239_g	K15918	GLYK	2.7.1.31	GME41_g	K15633	gpmI	5.4.2.12
	GME248_g, GME3102_g	K16066	ydfG	1.1.1.381 1.1.1.-	GME6677_g	K15918	GLYK	2.7.1.31
	GME4817_g	K17103	CHO1, pssA	2.7.8.8	GME8357_g, GME921_g	K16066	ydfG	1.1.1.381/1.1.1.-
					GME8788_g	K17103	CHO1, pssA	2.7.8.8
Cysteine and methionine metabolism	GME5566_g	K00003	hom	1.1.1.3	GME11547_g	K00003	hom	1.1.1.3
	GME2026_g, GME2685_g	K00016	LDH, ldh	1.1.1.27	GME7037_g, GME9589_g	K00016	LDH, ldh	1.1.1.27
	GME6697_g, GME7258_g	K00026	MDH2	1.1.1.37	GME1535_g, GME1833_g	K00026	MDH2	1.1.1.37
	GME3749_g	K00133	asd	1.2.1.11	GME6050_g	K00133	asd	1.2.1.11
	GME8059_g	K00456	CDO1	1.13.11.20	GME7688_g	K00456	CDO1	1.13.11.20
	GME10757_g	K00549	metE	2.1.1.14	GME2479_g	K00549	metE	2.1.1.14
	GME7205_g	K00558	DNMT1, dcm	2.1.1.37	GME1419_g, GME3073_g	K00558	DNMT1, dcm	2.1.1.37
	GME1821_g	K00641	metX	2.3.1.31 2.3.1.46	GME3380_g	K00641	metX	2.3.1.31/2.3.1.46
	GME4208_g	K00772	mtaP, MTAP	2.4.2.28	GME9218_g	K00772	mtaP, MTAP	2.4.2.28
	GME7180_g	K00789	metK	2.5.1.6	GME10760_g, GME1392_g	K00789	metK	2.5.1.6
	GME5922_g	K00797	speE, SRM	2.5.1.16	GME11271_g	K00797	speE, SRM	2.5.1.16
	GME10722_g, GME3483_g, GME7512_g	K00826	E2.6.1.42, ilvE	2.6.1.42	GME12862_g, GME2336_g, GME533_g, GME5895_g	K00826	E2.6.1.42, ilvE	2.6.1.42
	GME8444_g, GME9494_g	K00838	ARO8	2.6.1.57 2.6.1.39 2.6.1.27 2.6.1.5	GME13274_g	K00838	ARO8	2.6.1.57/2.6.1.39/2.6.1.27/2.6.1.5
	GME6888_g	K00928	lysC	2.7.2.4	GME1452_g	K00928	lysC	2.7.2.4
	GME4704_g	K01011	TST, MPST, sseA	2.8.1.1 2.8.1.2	GME10505_g	K01011	TST, MPST, sseA	2.8.1.1/2.8.1.2
	GME7537_g	K01251	E3.3.1.1, ahcY	3.3.1.1	GME12909_g	K01251	E3.3.1.1, ahcY	3.3.1.1
	GME6234_g	K01505	E3.5.99.7	3.5.99.7	GME5147_g	K01505	E3.5.99.7	3.5.99.7
	GME4015_g	K01611	speD, AMD1	4.1.1.50	GME9352_g	K01611	speD, AMD1	4.1.1.50
	GME903_g	K01697	CBS	4.2.1.22	GME6473_g	K01697	CBS	4.2.1.22
	GME3567_g, GME9620_g, GME9828_g	K01738	cysK	2.5.1.47	GME13163_g, GME5961_g	K01738	cysK	2.5.1.47
	GME4812_g	K01739	metB	2.5.1.48	GME9574_g	K01739	metB	2.5.1.48
	GME1102_g	K01758	CTH	4.4.1.1	GME6569_g	K01758	CTH	4.4.1.1
	GME1240_g, GME9090_g	K01760	metC	4.4.1.13	GME4117_g, GME6676_g	K01760	metC	4.4.1.13
	GME3378_g	K08963	mtnA	5.3.1.23	GME5848_g	K08963	mtnA	5.3.1.23
	GME9439_g	K08964	mtnB	4.2.1.109	GME13057_g	K08964	mtnB	4.2.1.109
	GME7297_g	K08967	mtnD, mtnZ, ADI1	1.13.11.53 1.13.11.54	GME1430_g	K08967	mtnD, mtnZ, ADI1	1.13.11.53/1.13.11.54
	GME5820_g	K08968	msrC	1.8.4.14	GME11304_g	K08968	msrC	1.8.4.14
	GME150_g	K09880	mtnC, ENOPH1	3.1.3.77	GME7318_g	K09880	mtnC, ENOPH1	3.1.3.77
	GME8579_g, GME8580_g	K11204	GCLC	6.3.2.2	GME4260_g, GME4261_g	K11204	GCLC	6.3.2.2
	GME6062_g	K11205	GCLM	--	GME11250_g, GME2009_g, GME3557_g, GME6239_g	K11205	GCLM	--
	GME1026_g, GME2394_g	K14454	GOT1	2.6.1.1
	GME5802_g	K14455	GOT2	2.6.1.1	GME11264_g	K14455	GOT2	2.6.1.1
	GME10862_g, GME399_g	K17069	MET17	2.5.1.49 2.5.1.47	GME2310_g, GME8622_g	K17069	MET17	2.5.1.49/2.5.1.47
	GME3653_g, GME94_g	K17989	SDS, SDH, CHA1	4.3.1.17 4.3.1.19	GME5605_g, GME6034_g	K17989	SDS, SDH, CHA1	4.3.1.17/4.3.1.19
Valine, leucine and isoleucine biosynthesis	GME3748_g	K21456	GSS	6.3.2.3	GME6054_g	K21456	GSS	6.3.2.3
	GME1245_g, GME666_g	K00052	leuB, IMDH	1.1.1.85	GME6262_g, GME8574_g	K00052	leuB, IMDH	1.1.1.85
	GME987_g	K00053	ilvC	1.1.1.86	GME6938_g	K00053	ilvC	1.1.1.86
	GME3483_g, GME7512_g,GME10722_g	K00826	E2.6.1.42, ilvE	2.6.1.42	GME12862_g, GME2336_g, GME533_g, GME5895_g	K00826	E2.6.1.42, ilvE	2.6.1.42
	GME474_g	K01649	leuA, IMS	2.3.3.13	GME8400_g	K01649	leuA, IMS	2.3.3.13
	GME2283_g, GME5967_g	K01652	E2.2.1.6L, ilvB, ilvG, ilvI	2.2.1.6	GME11719_g, GME3837_g	K01652	E2.2.1.6L, ilvB, ilvG, ilvI	2.2.1.6
	GME10882_g	K01653	E2.2.1.6S, ilvH, ilvN	2.2.1.6	GME2117_g	K01653	E2.2.1.6S, ilvH, ilvN	2.2.1.6
	GME1604_g, GME2063_g, GME4156_g, GME9154_g	K01687	ilvD	4.2.1.9	GME1018_g, GME310_g, GME3900_g, GME4665_g, GME4938_g	K01687	ilvD	4.2.1.9
	GME1201_g	K01702	LEU1	4.2.1.33	GME6459_g	K01702	LEU1	4.2.1.33
	GME4868_g, GME9566_g	K01754	E4.3.1.19, ilvA, tdcB	4.3.1.19	GME6092_g, GME9785_g	K01754	E4.3.1.19, ilvA, tdcB	4.3.1.19
Lysine biosynthesis	GME3653_g, GME94_g	K17989	SDS, SDH, CHA1	4.3.1.17 4.3.1.19	GME5605_g, GME6034_g	K17989	SDS, SDH, CHA1	4.3.1.17/4.3.1.19
	GME5566_g	K00003	hom	1.1.1.3	GME11547_g	K00003	hom	1.1.1.3
	GME3749_g	K00133	asd	1.2.1.11	GME6050_g	K00133	asd	1.2.1.11
	GME5605_g	K00143	LYS2	1.2.1.95	GME11819_g	K00143	LYS2	1.2.1.95
	GME3582_g	K00290	LYS1	1.5.1.7	GME5954_g	K00290	LYS1	1.5.1.7
	GME6902_g	K00293	LYS9	1.5.1.10	GME8155_g	K00293	LYS9	1.5.1.10
	GME8444_g, GME9494_g	K00838	ARO8	2.6.1.57 2.6.1.39 2.6.1.27 2.6.1.5	GME13274_g	K00838	ARO8	2.6.1.57/2.6.1.39/2.6.1.27/2.6.1.5
	GME6888_g	K00928	lysC	2.7.2.4	GME1452_g	K00928	lysC	2.7.2.4
	GME3634_g	K01655	LYS21, LYS20	2.3.3.14	GME5485_g	K01655	LYS21, LYS20	2.3.3.14
	GME709_g	K01705	LYS4	4.2.1.36	GME7072_g	K01705	LYS4	4.2.1.36
	GME6354_g	K01714	dapA	4.3.3.7	GME7538_g	K01714	dapA	4.3.3.7
	GME4874_g	K05824	LYS12	1.1.1.87	GME10396_g,GME13103_g	K05824	LYS12	1.1.1.87
Arginine and proline metabolism					GME4705_g	K00013	hisD	1.1.1.23
	GME5163_g, GME5481_g, GME8741_g, GME9542_g	K00128	ALDH	1.2.1.3	GME10208_g, GME1680_g, GME1854_g	K00128	ALDH	1.2.1.3
	GME6172_g	K00147	proA	1.2.1.41	GME5091_g	K00147	proA	1.2.1.41
	GME5354_g	K00273	DAO, aao	1.4.3.3	GME5272_g, GME9979_g	K00273	DAO, aao	1.4.3.3
	GME7499_g	K00274	MAO, aofH	1.4.3.4	GME12408_g, GME5983_g	K00274	MAO, aofH	1.4.3.4
	GME1605_g, GME3496_g, GME8738_g, GME9148_g	K00286	proC	1.5.1.2	GME1019_g, GME13354_g, GME5681_g, GME7776_g	K00286	proC	1.5.1.2
	GME7750_g, GME8737_g	K00294	E1.2.1.88	1.2.1.88	GME12338_g, GME7779_g	K00294	E1.2.1.88	1.2.1.88
	GME8116_g	K00472	P4HA	1.14.11.2	GME4361_g	K00472	P4HA	1.14.11.2
	GME5922_g	K00797	speE, SRM	2.5.1.16	GME11271_g	K00797	speE, SRM	2.5.1.16
	GME3375_g	K00819	rocD, OAT	2.6.1.13	GME5851_g	K00819	rocD, OAT	2.6.1.13
	GME1023_g	K00931	proB	2.7.2.11	GME6281_g	K00931	proB	2.7.2.11
	GME3020_g	K01259	pip	3.4.11.5	GME67_g	K01259	pip	3.4.11.5
	GME10053_g, GME4178_g, GME4218_g, GME4407_g, GME4688_g, GME5066_g, GME583_g, GME6037_g, GME7267_g, GME7496_g, GME7497_g, GME9174_g	K01426	E3.5.1.4, amiE	3.5.1.4	GME10491_g, GME10514_g, GME10854_g, GME11280_g, GME1291_g, GME13474_g, GME13514_g, GME1543_g, GME1840_g, GME2394_g, GME249_g, GME2733_g, GME3593_g, GME425_g, GME5244_g, GME5815_g, GME5981_g, GME5982_g, GME7167_g	K01426	E3.5.1.4, amiE	3.5.1.4
	GME1723_g, GME7419_g	K01476	E3.5.3.1, rocF, arg	3.5.3.1	GME12191_g, GME3587_g	K01476	E3.5.3.1, rocF, arg	3.5.3.1
	GME7708_g, GME7850_g, GME8086_g	K01480	speB	3.5.3.11	GME12721_g, GME12918_g, GME4124_g	K01480	speB	3.5.3.11
	GME3633_g	K01581	E4.1.1.17, ODC1, speC, speF	4.1.1.17	GME5474_g	K01581	E4.1.1.17, ODC1, speC, speF	4.1.1.17
	GME4015_g	K01611	speD, AMD1	4.1.1.50	GME9352_g	K01611	speD, AMD1	4.1.1.50
	GME10542_g	K03365	FCY1	3.5.4.1 3.5.4.21	GME3215_g	K03365	FCY1	3.5.4.1 3.5.4.21
	GME5829_g	K09123	lhpI	4.2.1.171
					GME5024_g	K10536	aguA	3.5.3.12
	GME1026_g, GME2394_g, GME5802_g	K14454	GOT1	2.6.1.1	GME2009_g, GME3557_g, GME6239_g, GME11264_g	K14454	GOT1	2.6.1.1
	GME3173_g	K17450	ACO2	4.2.1.-
	GME10703_g, GME1224_g, GME2889_g, GME3100_g, GME4300_g	K18123	HOGA1	4.1.3.16	GME10176_g, GME2066_g, GME4994_g, GME50_g, GME924_g	K18123	HOGA1	4.1.3.16
	GME8161_g	K18384	L3HYPDH	4.2.1.77	GME9587_g	K18384	L3HYPDH	4.2.1.77
Histidine metabolism	GME4739_g	K22842	MRP	2.3.1.271	GME8893_g	K22842	MRP	2.3.1.271
	GME5163_g, GME5481_g, GME8741_g, GME9542_g	K00128	ALDH	1.2.1.3	GME10208_g, GME1680_g, GME1854_g	K00128	ALDH	1.2.1.3
	GME3064_g, GME6484_g, GME9529_g	K00129	E1.2.1.5	1.2.1.5	GME13202_g, GME5171_g, GME9734_g	K00129	E1.2.1.5	1.2.1.5
	GME7499_g	K00274	MAO, aofH	1.4.3.4	GME12408_g, GME5983_g	K00274	MAO, aofH	1.4.3.4
	GME3485_g	K00765	hisG	2.4.2.17	GME5921_g	K00765	hisG	2.4.2.17
	GME1395_g	K00817	hisC	2.6.1.9	GME6601_g	K00817	hisC	2.6.1.9
	GME6118_g	K01663	HIS7	4.3.2.10	GME5066_g	K01663	HIS7	4.3.2.10
	GME6957_g	K01693	hisB	4.2.1.19	GME8133_g	K01693	hisB	4.2.1.19
	GME7149_g	K01814	hisA	5.3.1.16	GME12193_g	K01814	hisA	5.3.1.16
	GME3632_g	K04486	E3.1.3.15B	3.1.3.15	GME5725_g	K04486	E3.1.3.15B	3.1.3.15
	GME8023_g	K14152	HIS4	3.6.1.31 3.5.4.19 1.1.1.23	GME4858_g	K14152	HIS4	3.6.1.31/3.5.4.19/1.1.1.23
					GME2480_g	K17450	ACO2	4.2.1.-
	GME3599_g	K19787	CARNMT1	2.1.1.22	GME5730_g, GME7466_g	K19787	CARNMT1	2.1.1.22
	GME2852_g	K20246	EGT1	2.1.1.44 1.14.99.51	GME9843_g	K20246	EGT1	2.1.1.44/1.14.99.51
Phenylalanine, tyrosine and tryptophan biosynthesis	GME9773_g	K20247	EGT2	4.4.1.36	GME1797_g	K20247	EGT2	4.4.1.36
	GME5614_g	K00211	TYR1	1.3.1.13	GME11901_g	K00211	TYR1	1.3.1.13
	GME7524_g	K00766	trpD	2.4.2.18	GME12369_g	K00766	trpD	2.4.2.18
	GME1395_g	K00817	hisC	2.6.1.9	GME6601_g	K00817	hisC	2.6.1.9
	GME8444_g, GME9494_g	K00838	ARO8	2.6.1.57 2.6.1.39 2.6.1.27 2.6.1.5	GME13274_g	K00838	ARO8	2.6.1.57/2.6.1.39/2.6.1.27/2.6.1.5
	GME3584_g, GME5065_g, GME6634_g, GME9043_g	K01626	E2.5.1.54, aroF, aroG, aroH	2.5.1.54	GME10493_g, GME5952_g, GME7860_g	K01626	E2.5.1.54, aroF, aroG, aroH	2.5.1.54
	GME8206_g	K01657	trpE	4.1.3.27	GME4881_g	K01657	trpE	4.1.3.27
	GME5833_g	K01694	TRP	4.2.1.20	GME11310_g	K01694	TRP	4.2.1.20
	GME3348_g	K01735	aroB	4.2.3.4	GME5871_g	K01735	aroB	4.2.3.4
	GME10730_g	K01736	aroC	4.2.3.5	GME2242_g	K01736	aroC	4.2.3.5
	GME5178_g	K01850	E5.4.99.5	5.4.99.5	GME10202_g	K01850	E5.4.99.5	5.4.99.5
	GME3232_g, GME3233_g	K03785	aroD	4.2.1.10	GME2452_g, GME2453_g	K03785	aroD	4.2.1.10
	GME5556_g	K03786	aroQ, qutE	4.2.1.10	GME11456_g	K03786	aroQ, qutE	4.2.1.10
	GME6928_g	K04518	pheA2	4.2.1.51	GME8295_g	K04518	pheA2	4.2.1.51
	GME2201_g	K06001	trpB	4.2.1.20	GME10527_g, GME3699_g	K06001	trpB	4.2.1.20
	GME3169_g, GME5560_g	K09484	QUIB, qa-3	1.1.1.24	GME11552_g, GME12402_g, GME8028_g	K09484	QUIB, qa-3	1.1.1.24
	GME8176_g	K13501	TRP1	4.1.3.27 4.1.1.48 5.3.1.24	GME4143_g	K13501	TRP1	4.1.3.27 4.1.1.48 5.3.1.24
	GME1139_g, GME3168_g	K13830	ARO1	4.2.3.4 4.2.1.10 1.1.1.25 2.7.1.71 2.5.1.19	GME6385_g, GME8027_g	K13830	ARO1	4.2.3.4/4.2.1.10/1.1.1.25/2.7.1.71/2.5.1.19
	GME1026_g, GME2394_g	K14454	GOT1	2.6.1.1	GME2009_g, GME3557_g, GME6239_g	K14454	GOT1	2.6.1.1
	GME5802_g	K14455	GOT2	2.6.1.1	GME11264_g	K14455	GOT2	2.6.1.1
