# Supplementary material for: Two Cladosporium Fungi with Opposite Functions to the Chinese White Wax Scale Insect Have Different Genome Characters
Source: J Fungi (Basel). 2022 Mar 11;8(3):286. doi: 10.3390/jof8030286 (PMC8949958; doi:10.3390/jof8030286)
Supplement: Supplementary file 1 [file jof-08-00286-s001.zip › jof-1624251-supplementary/additional tables/Table S6.xlsx]

## Sheet: Table S6
Table S6. The genes and pathways involved in the biosynthesis and metabolism of vitamins in the genome of Cladosporium sp. (pathogen) and Cladosporium sp. (endogensis).
Pathway	Cladosporium sp. (pathogen)				Cladosporium sp. (endogensis)
	Gene ID	Ko_id	Ko_name	Ko_EC	Gene ID	Ko_id	Ko_name	Ko_EC
Thiamine metabolism	GME3743_g	K00877	THI20	2.7.1.49 2.7.4.7 3.5.99.2	GME4470_g	K00877	THI20	2.7.1.49 2.7.4.7 3.5.99.2
	GME637_g, GME10518_g	K00939	adk, AK	2.7.4.3	GME2685_g, GME7095_g	K00939	adk, AK	2.7.4.3
	GME2576_g, GME9547_g	K00949	thiN, TPK1, THI80	2.7.6.2	GME3860_g, GME13327_g	K00949	thiN, TPK1, THI80	2.7.6.2
	GME7154_g, GME9099_g	K01077	E3.1.3.1, phoA, phoB	3.1.3.1	GME4636_g, GME12064_g	K01077	E3.1.3.1, phoA, phoB	3.1.3.1
	GME10480_g, GME1380_g, GME3234_g, GME4939_g, GME527_g, GME6979_g, GME9580_g	K01078	PHO	3.1.3.2	GME10414_g, GME13258_g, GME2451_g, GME5644_g, GME6628_g, GME7523_g, GME8276_g, GME9598_g	K01078	PHO	3.1.3.2
	GME6156_g	K03146	THI4, THI1	2.4.2.60	GME5137_g	K03146	THI4, THI1	2.4.2.60
	GME8204_g	K04487	iscS, NFS1	2.8.1.7	GME4916_g	K04487	iscS, NFS1	2.8.1.7
	GME1915_g, GME3722_g	K14154	THI6	2.5.1.3 2.7.1.50	GME5264_g, GME5284_g	K14154	THI6	2.5.1.3 2.7.1.50
	GME2471_g	K14394	ACP1	3.1.3.2 3.1.3.48	GME3989_g	K14394	ACP1	3.1.3.2 3.1.3.48
	GME1099_g	K18278	THI5	--	GME6566_g	K18278	THI5	--
Riboflavin metabolism	GME8729_g	K00793	ribE, RIB5	2.5.1.9	GME4809_g	K00793	ribE, RIB5	2.5.1.9
	GME3372_g	K00794	ribH, RIB4	2.5.1.78	GME5855_g	K00794	ribH, RIB4	2.5.1.78
	GME4286_g	K00861	RFK, FMN1	2.7.1.26	GME12231_g	K00861	RFK, FMN1	2.7.1.26
	GME4730_g	K00953	FLAD1	2.7.7.2	GME9924_g	K00953	FLAD1	2.7.7.2
	GME10480_g, GME1380_g, GME3234_g, GME4939_g, GME527_g, GME6979_g, GME9580_g	K01078	PHO	3.1.3.2	GME10414_g, GME13258_g, GME2451_g, GME5644_g, GME6628_g, GME7523_g, GME8276_g, GME9598_g	K01078	PHO	3.1.3.2
	GME8827_g	K01497	ribA, RIB1	3.5.4.25	GME4218_g, GME13490_g	K01497	ribA, RIB1	3.5.4.25
	GME1644_g	K02858	ribB, RIB3	4.1.99.12	GME1028_g	K02858	ribB, RIB3	4.1.99.12
	GME2471_g	K14394	ACP1	3.1.3.2 3.1.3.48	GME3989_g	K14394	ACP1	3.1.3.2 3.1.3.48
	GME8905_g	K14654	RIB7, arfC	1.1.1.302	GME4688_g	K14654	RIB7, arfC	1.1.1.302
Vitamin B6 metabolism	GME3630_g, GME5030_g	K00275	pdxH, PNPO	1.4.3.5	GME5664_g, GME9872_g	K00275	pdxH, PNPO	1.4.3.5
	GME708_g	K00831	serC, PSAT1	2.6.1.52	GME7073_g	K00831	serC, PSAT1	2.6.1.52
	GME6716_g	K00868	pdxK, pdxY	2.7.1.35	GME9465_g	K00868	pdxK, pdxY	2.7.1.35
	GME4822_g	K01733	thrC	4.2.3.1	GME10347_g	K01733	thrC	4.2.3.1
	GME745_g, GME7758_g	K05275	E1.1.1.65	1.1.1.65	GME12646_g	K05275	E1.1.1.65	1.1.1.65
	GME7279_g	K06215	pdxS, pdx1	4.3.3.6	GME3351_g, GME12088_g	K06215	pdxS, pdx1	4.3.3.6
	GME2292_g	K08681	pdxT, pdx2	4.3.3.6
Nicotinate and nicotinamide metabolism	GME2042_g, GME217_g, GME5237_g, GME7464_g, GME7498_g, GME7576_g	K00135	gabD	1.2.1.16 1.2.1.79 1.2.1.20	GME10369_g, GME4927_g, GME7332_g, GME8375_g	K00135	gabD	1.2.1.16 1.2.1.79 1.2.1.20
	GME2784_g	K00323	NNT	1.6.1.2 7.1.1.1
	GME4617_g	K00763	pncB, NAPRT1	6.3.4.21	GME10312_g	K00763	pncB, NAPRT1	6.3.4.21
	GME3794_g, GME5463_g, GME9814_g	K00767	nadC, QPRT	2.4.2.19	GME13173_g, GME5647_g, GME737_g, GME8762_g	K00767	nadC, QPRT	2.4.2.19
	GME8679_g, GME10125_g	K00858	ppnK, NADK	2.7.1.23	GME3106_g, GME4236_g	K00858	ppnK, NADK	2.7.1.23
	GME7821_g	K01081	E3.1.3.5	3.1.3.5	GME12522_g	K01081	E3.1.3.5	3.1.3.5
	GME6791_g, GME8395_g	K01240	URH1	3.2.2.3	GME7824_g, GME8192_g	K01240	URH1	3.2.2.3
	GME9103_g	K01440	PNC1	3.5.1.19	GME4088_g	K01440	PNC1	3.5.1.19
					GME6996_g	K01799	nicE, maiA	5.2.1.1
	GME3588_g	K01950	E6.3.5.1, NADSYN1, QNS1, nadE	6.3.5.1	GME5948_g	K01950	E6.3.5.1, NADSYN1, QNS1, nadE	6.3.5.1
	GME3928_g	K03426	E3.6.1.22, NUDT12, nudC	3.6.1.22	GME12216_g	K03426	E3.6.1.22, NUDT12, nudC	3.6.1.22
	GME7264_g	K03783	punA, PNP	2.4.2.1	GME1541_g	K03783	punA, PNP	2.4.2.1
	GME4370_g	K06210	NMNAT	2.7.7.1 2.7.7.18	GME12298_g	K06210	NMNAT	2.7.7.1 2.7.7.18
	GME8535_g	K10524	NRK1_2	2.7.1.22 2.7.1.173	GME4786_g	K10524	NRK1_2	2.7.1.22 2.7.1.173
	GME7341_g, GME7505_g, GME7707_g, GME7743_g	K11121	SIR2	3.5.1.-	GME12574_g, GME12722_g, GME12834_g, GME1485_g	K11121	SIR2	3.5.1.-
	GME6001_g	K18550	ISN1	3.1.3.99 3.1.3.-	GME9534_g, GME11650_g	K18550	ISN1	3.1.3.99 3.1.3.-
	GME9682_g	K18551	SDT1	3.1.3.-	GME1961_g, GME13290_g	K18551	SDT1	3.1.3.-
	GME10762_g	K19785	POF1	2.7.7.1	GME2474_g	K19785	POF1	2.7.7.1
Pantothenate and CoA biosynthesis	GME987_g	K00053	ilvC	1.1.1.86	GME6938_g	K00053	ilvC	1.1.1.86
	GME2016_g, GME5342_g, GME6576_g, GME8667_g	K00077	panE, apbA	1.1.1.169	GME4522_g, GME742_g, GME877_g, GME9801_g	K00077	panE, apbA	1.1.1.169
	GME4295_g	K00606	panB	2.1.2.11	GME12245_g	K00606	panB	2.1.2.11
	GME3483_g, GME10722_g, GME7512_g	K00826	E2.6.1.42, ilvE	2.6.1.42	GME12862_g, GME2336_g, GME533_g, GME5895_g	K00826	E2.6.1.42, ilvE	2.6.1.42
	GME4556_g	K00859	coaE	2.7.1.24	GME390_g	K00859	coaE	2.7.1.24
	GME2486_g	K00997	acpS	2.7.8.7
	GME942_g	K01464	DPYS, dht, hydA	3.5.2.2	GME6699_g	K01464	DPYS, dht, hydA	3.5.2.2
	GME3180_g	K01598	PPCDC, coaC	4.1.1.36	GME2445_g	K01598	PPCDC, coaC	4.1.1.36
	GME2283_g, GME5967_g	K01652	E2.2.1.6L, ilvB, ilvG, ilvI	2.2.1.6	GME3837_g, GME11719_g	K01652	E2.2.1.6L, ilvB, ilvG, ilvI	2.2.1.6
	GME10882_g	K01653	E2.2.1.6S, ilvH, ilvN	2.2.1.6	GME2117_g	K01653	E2.2.1.6S, ilvH, ilvN	2.2.1.6
	GME1604_g, GME2063_g, GME4156_g, GME9154_g	K01687	ilvD	4.2.1.9	GME1018_g, GME310_g, GME3900_g, GME4665_g, GME4938_g	K01687	ilvD	4.2.1.9
	GME2863_g	K01918	panC	6.3.2.1	GME9854_g	K01918	panC	6.3.2.1
	GME6507_g, GME10512_g	K01922	PPCS, COAB	6.3.2.51	GME764_g	K01922	PPCS, COAB	6.3.2.51
	GME2293_g	K06133	LYS5, acpT	2.7.8.-	GME3352_g	K06133	LYS5, acpT	2.7.8.-
	GME5886_g	K09680	coaW	2.7.1.33	GME11586_g	K09680	coaW	2.7.1.33
Biotin metabolism	GME10437_g, GME4168_g, GME4350_g, GME5572_g, GME6620_g	K00059	fabG	1.1.1.100	GME11850_g, GME2659_g, GME402_g, GME4950_g	K00059	fabG	1.1.1.100
	GME3043_g	K00652	bioF	2.3.1.47	GME9069_g	K00652	bioF	2.3.1.47
	GME8842_g	K01012	bioB	2.8.1.6	GME7902_g	K01012	bioB	2.8.1.6
	GME5551_g	K01942	HLCS	6.3.4.9 6.3.4.10 6.3.4.11 6.3.4.15	GME11683_g	K01942	HLCS	6.3.4.9 6.3.4.10 6.3.4.11 6.3.4.15
	GME1630_g	K09458	fabF	2.3.1.179	GME914_g	K09458	fabF	2.3.1.179
	GME3042_g	K19562	BIO3-BIO1	6.3.3.3 2.6.1.62	GME9068_g	K19562	BIO3-BIO1	6.3.3.3 2.6.1.62
Lipoic acid metabolism	GME6526_g	K03644	lipA	2.8.1.8	GME11176_g	K03644	lipA	2.8.1.8
	GME3192_g	K03800	lplA, lplJ	6.3.1.20	GME2177_g	K03800	lplA, lplJ	6.3.1.20
	GME6460_g	K03801	lipB	2.3.1.181	GME512_g	K03801	lipB	2.3.1.181
Folate biosynthesis	GME1552_g, GME9045_g	K00079	CBR1	1.1.1.184 1.1.1.189 1.1.1.197	GME5418_g, GME7863_g	K00079	CBR1	1.1.1.184 1.1.1.189 1.1.1.197
	GME1794_g, GME6336_g	K00287	DHFR, folA	1.5.1.3	GME723_g, GME946_g, GME9134_g	K00287	DHFR, folA	1.5.1.3
	GME7154_g, GME9099_g	K01077	E3.1.3.1, phoA, phoB	3.1.3.1	GME4636_g, GME12064_g	K01077	E3.1.3.1, phoA, phoB	3.1.3.1
	GME412_g, GME4444_g, GME7494_g, GME8829_g	K01113	phoD	3.1.3.1	GME12259_g, GME12318_g, GME4513_g, GME7185_g	K01113	phoD	3.1.3.1
	GME3946_g	K01495	GCH1, folE	3.5.4.16	GME103_g	K01495	GCH1, folE	3.5.4.16
	GME8827_g	K01497	ribA, RIB1	3.5.4.25	GME4218_g, GME13490_g	K01497	ribA, RIB1	3.5.4.25
	GME5775_g	K01724	PCBD, phhB	4.2.1.96	GME11536_g	K01724	PCBD, phhB	4.2.1.96
	GME2993_g	K01930	FPGS	6.3.2.17	GME10012_g	K01930	FPGS	6.3.2.17
	GME2149_g	K02619	pabC	4.1.3.38	GME3682_g	K02619	pabC	4.1.3.38
	GME6525_g	K03635	MOCS2B, moaE	2.8.1.12	GME11177_g	K03635	MOCS2B, moaE	2.8.1.12
					GME7153_g	K03637	moaC, CNX3	4.6.1.17
	GME580_g	K03639	moaA, CNX2	4.1.99.22	GME7152_g	K03639	moaA, CNX2	4.1.99.22
	GME2505_g	K13941	folKP	2.7.6.3 2.5.1.15	GME3964_g	K13941	folKP	2.7.6.3 2.5.1.15
	GME138_g	K13950	pabAB	2.6.1.85	GME7304_g	K13950	pabAB	2.6.1.85
	GME4963_g	K15376	GPHN	2.10.1.1 2.7.7.75	GME10330_g	K15376	GPHN	2.10.1.1 2.7.7.75
	GME3507_g, GME4028_g, GME766_g, GME9221_g, GME9950_g	K15631	ABA3	2.8.1.9	GME5689_g, GME7980_g, GME9239_g	K15631	ABA3	2.8.1.9
	GME3191_g	K20457	DHFS	6.3.2.12	GME2176_g	K20457	DHFS	6.3.2.12
One carbon pool by folate	GME1794_g, GME6336_g	K00287	DHFR, folA	1.5.1.3	GME723_g, GME946_g, GME9134_g	K00287	DHFR, folA	1.5.1.3
	GME10393_g	K00288	MTHFD	1.5.1.5 3.5.4.9 6.3.4.3	GME2837_g	K00288	MTHFD	1.5.1.5 3.5.4.9 6.3.4.3
	GME2242_g	K00295	MTD1	1.5.1.15	GME3651_g	K00295	MTD1	1.5.1.15
	GME949_g, GME4164_g	K00297	metF, MTHFR	1.5.1.20	GME318_g, GME6841_g	K00297	metF, MTHFR	1.5.1.20
	GME1323_g	K00560	thyA, TYMS	2.1.1.45	GME6765_g	K00560	thyA, TYMS	2.1.1.45
	GME3790_g, GME4809_g	K00600	glyA, SHMT	2.1.2.1	GME5986_g, GME9577_g	K00600	glyA, SHMT	2.1.2.1
	GME3363_g	K00601	E2.1.2.2	2.1.2.2	GME5734_g	K00601	E2.1.2.2	2.1.2.2
	GME3543_g	K00602	purH	2.1.2.3 3.5.4.10	GME5535_g	K00602	purH	2.1.2.3 3.5.4.10
	GME10652_g	K00604	MTFMT, fmt	2.1.2.9	GME2280_g	K00604	MTFMT, fmt	2.1.2.9
	GME7555_g	K00605	gcvT, AMT	2.1.2.10	GME12568_g	K00605	gcvT, AMT	2.1.2.10
	GME8881_g	K01433	purU	3.5.1.10	GME7905_g	K01433	purU	3.5.1.10
	GME1207_g	K01934	MTHFS	6.3.3.2	GME6452_g	K01934	MTHFS	6.3.3.2
Retinol metabolism	GME1574_g, GME8200_g	K00121	frmA, ADH5, adhC	1.1.1.284 1.1.1.1	GME834_g, GME4911_g	K00121	frmA, ADH5, adhC	1.1.1.284 1.1.1.1
					GME3486_g	K07249	ALDH1A	1.2.1.36
					GME2472_g	K11153	RDH12	1.1.1.300
	GME1437_g	K11155	DGAT1	2.3.1.20 2.3.1.75 2.3.1.76	GME1057_g	K11155	DGAT1	2.3.1.20 2.3.1.75 2.3.1.76
	GME3698_g, GME4100_g, GME464_g, GME4854_g, GME5193_g, GME6408_g, GME7569_g, GME8504_g, GME8814_g	K13953	adhP	1.1.1.1	GME100_g, GME10294_g, GME10975_g, GME11006_g, GME11988_g, GME12792_g, GME1292_g, GME12957_g, GME4038_g, GME5504_g, GME7750_g, GME9989_g	K13953	adhP	1.1.1.1
Porphyrin and chlorophyll metabolism	GME196_g	K00228	CPOX, hemF	1.3.3.3	GME7381_g	K00228	CPOX, hemF	1.3.3.3
	GME6432_g	K00231	PPOX, hemY	1.3.3.4 1.3.3.15	GME11116_g	K00231	PPOX, hemY	1.3.3.4 1.3.3.15
	GME6546_g	K00589	MET1	2.1.1.107	GME591_g	K00589	MET1	2.1.1.107
	GME6909_g	K00643	E2.3.1.37, ALAS	2.3.1.37	GME8153_g	K00643	E2.3.1.37, ALAS	2.3.1.37
	GME100_g, GME4410_g	K01195	uidA, GUSB	3.2.1.31	GME2642_g	K01195	uidA, GUSB	3.2.1.31
	GME10543_g	K01599	hemE, UROD	4.1.1.37	GME3214_g	K01599	hemE, UROD	4.1.1.37
	GME3199_g	K01698	hemB, ALAD	4.2.1.24	GME2095_g	K01698	hemB, ALAD	4.2.1.24
	GME7181_g, GME7391_g	K01719	hemD, UROS	4.2.1.75	GME1393_g, GME1569_g	K01719	hemD, UROS	4.2.1.75
	GME3132_g, GME6563_g	K01749	hemC, HMBS	2.5.1.61	GME631_g, GME1271_g	K01749	hemC, HMBS	2.5.1.61
	GME5577_g, GME10903_g	K01764	HCCS	4.4.1.17	GME2542_g, GME11837_g	K01764	HCCS	4.4.1.17
	GME1542_g, GME1953_g	K01772	hemH, FECH	4.99.1.1 4.99.1.9	GME822_g, GME1170_g	K01772	hemH, FECH	4.99.1.1 4.99.1.9
	GME4803_g	K01845	hemL	5.4.3.8	GME10002_g	K01845	hemL	5.4.3.8
	GME4192_g, GME10014_g	K01885	EARS, gltX	6.1.1.17	GME1275_g, GME9308_g	K01885	EARS, gltX	6.1.1.17
	GME2804_g	K02257	COX10, ctaB, cyoE	2.5.1.141	GME10497_g	K02257	COX10, ctaB, cyoE	2.5.1.141
	GME3974_g	K02259	COX15, ctaA	--	GME185_g	K02259	COX15, ctaA	--
	GME9399_g	K02304	MET8	1.3.1.76 4.99.1.4	GME1943_g	K02304	MET8	1.3.1.76 4.99.1.4
					GME11077_g, GME13520_g	K13624	CP	1.16.3.1
	GME8547_g	K19054	FXN	1.16.3.1	GME4549_g	K19054	FXN	1.16.3.1
Ubiquinone and other terpenoid-quinone biosynthesis	GME3165_g, GME5562_g	K00457	HPD, hppD	1.13.11.27	GME11550_g, GME12403_g, GME2023_g, GME8025_g, GME958_g	K00457	HPD, hppD	1.13.11.27
	GME3733_g	K00568	ubiG	2.1.1.222 2.1.1.64	GME1676_g	K00568	ubiG	2.1.1.222 2.1.1.64
	GME8444_g, GME9494_g	K00838	ARO8	2.6.1.57 2.6.1.39 2.6.1.27 2.6.1.5	GME13274_g	K00838	ARO8	2.6.1.57 2.6.1.39 2.6.1.27 2.6.1.5
	GME8093_g	K01904	4CL	6.2.1.12	GME4133_g	K01904	4CL	6.2.1.12
	GME6630_g	K03186	ubiX, bsdB, PAD1	2.5.1.129
	GME3414_g, GME9831_g	K03809	wrbA	1.6.5.2	GME13080_g	K03809	wrbA	1.6.5.2
	GME3207_g	K06125	COQ2	2.5.1.39	GME2151_g	K06125	COQ2	2.5.1.39
	GME9305_g	K06126	COQ6	1.14.13.-	GME1776_g	K06126	COQ6	1.14.13.-
	GME4086_g	K06127	COQ5	2.1.1.201	GME9290_g	K06127	COQ5	2.1.1.201
	GME973_g	K06134	COQ7	1.14.99.60	GME6826_g	K06134	COQ7	1.14.99.60
