# Supplementary material for: Two Cladosporium Fungi with Opposite Functions to the Chinese White Wax Scale Insect Have Different Genome Characters
Source: J Fungi (Basel). 2022 Mar 11;8(3):286. doi: 10.3390/jof8030286 (PMC8949958; doi:10.3390/jof8030286)
Supplement: Supplementary file 1 [file jof-08-00286-s001.zip › jof-1624251-supplementary/additional tables/Table S7.xlsx]

## Sheet: Table s8
Table s8. Pathogenic analyses and gene annotation of Cladosporium sp. (pathogen) and Cladosporium sp. (endogensis) genome from different database.
Database	CAZy
	Term
	Sample Name	Cladosporium sp. (pathogen)	Cladosporium sp. (endogensis)
	AAs Number	73	96
	CBMs Number	78	89
	CEs Number	23	34
	GHs Number	196	256
	GTs Number	72	82
	PLs Number	18	21
Database	dbcan
	Sample Name	Cladosporium sp. (pathogen)	Cladosporium sp. (endogensis)
	AAs Number	114	136
	CBMs Number	5	6
	CEs Number	80	114
	GHs Number	261	328
	GTs Number	103	120
	PLs Number	19	21
Database	TCD
Family ID	Family Description	Cladosporium sp. (pathogen)	Cladosporium sp. (endogensis)
1.A	Type Channels	31	39
1.B	Barrel Porins	5	5
1.C	Pore-Forming Toxins (Proteins and Peptides)	2	2
1.F	Vesicle Fusion Pores	2	2
1.H	Paracellular Channels	1	1
1.I	Membrane-bounded Channels	18	15
1.N	Cell Fusion Pores	2	2
1.R	Membrane Contact Site (MCladosporium sp. (pathogen)) for Interorganellar Transport		1
2.A	Porters (uniporters, symporters, antiporters)	221	246
2.D	Transcompartment Lipid Carrier	2	2
3.A	P-P-bond-hydrolysis-driven transporters	122	130
3.D	Oxidoreduction-driven transporters	40	42
3.E	Light absorption-driven transporters	2	2
4.D	Polysaccharide Synthase/Exporters	4	4
4.E	Vacuolar Polyphosphate Polymerase-catalyzed Group Translocators	1	1
5.B	Transmembrane 1-electron transfer carriers	1	1
8.A	Auxiliary transport proteins	37	36
8.B	Ribosomally synthesized protein/peptide toxins/agonists that target channels and carriers	1	0
9.A	Recognized transporters of unknown biochemical mechanism	23	26
9.B	Putative transport proteins	50	57
Database	PHI
	Term	Cladosporium sp. (pathogen)	Cladosporium sp. (endogensis)
	chemistry target: resistance to chemical	4	7
	chemistry target: sensitivity to chemical unaffected pathogenicity	2	3
	effector (plant avirulence determinant)	8	13
	increased virulence (hypervirulence)	18	17
	increased virulence (hypervirulence) reduced virulence	3	3
	increased virulence (hypervirulence) unaffected pathogenicity	1	1
	increased virulence (hypervirulence) reduced virulence unaffected pathogenicity	0	1
	lethal	68	70
	lethal loss of pathogenicity	4	4
	lethal unaffected pathogenicity	3	3
	lethal unaffected pathogenicity loss of pathogenicity	1	0
	loss of pathogenicity	85	94
	loss of pathogenicity lethal	1	1
	loss of pathogenicity reduced virulence	1	2
	reduced virulence	495	521
	reduced virulence increased virulence (hypervirulence)	3	4
	reduced virulence lethal loss of pathogenicity	1	1
	reduced virulence loss of pathogenicity	15	17
	reduced virulence unaffected pathogenicity	16	12
	reduced virulence unaffected pathogenicity increased virulence (hypervirulence)	3	1
	unaffected pathogenicity	374	380
	unaffected pathogenicity increased virulence (hypervirulence)	1	2
	unaffected pathogenicity loss of pathogenicity	12	14
	unaffected pathogenicity loss of pathogenicity reduced virulence	1	1
	unaffected pathogenicity reduced virulence	21	22
	unaffected pathogenicity reduced virulence chemistry target: sensitivity to chemical	2	3
	reduced virulence increased virulence (hypervirulence) unaffected pathogenicity	0	1
	reduced virulence loss of pathogenicity unaffected pathogenicity	0	2
Database	kinase
	Sample Name	Cladosporium sp. (pathogen)	Cladosporium sp. (endogensis)
	AGC	13	14
	Atypical	16	15
	CAMK	17	20
	CK1	2	2
	CMGC	24	27
	Others	25	29
	STE	12	13
	TKL	5	11
	TK	0	1
Database	phosolase
	target name	Cladosporium sp. (pathogen)	Cladosporium sp. (endogensis)
	aDSP	2	2
	CDC14	1	2
	CDC25	1	1
	FCP	5	6
	LMWPTP	1	1
	MDP1	1	1
	MKP	2	2
	Myotubularins	1	1
	NRPTP	2	2
	PP1	1	1
	PP2A	1	1
	PP2C	7	7
	PP3	1	1
	PP4	1	1
	PP5	1	1
	PP6	1	1
	PPP_Unique	2	2
	PTEN	1	1
	PTPLA	1	2
