# Supplementary material for: Two Cladosporium Fungi with Opposite Functions to the Chinese White Wax Scale Insect Have Different Genome Characters
Source: J Fungi (Basel). 2022 Mar 11;8(3):286. doi: 10.3390/jof8030286 (PMC8949958; doi:10.3390/jof8030286)
Supplement: Supplementary file 1 [file jof-08-00286-s001.zip › jof-1624251-supplementary/additional tables/Table S8.xlsx]

## Sheet: Table s9
Table s9. KEGG enrichment analyses of specific genes of Cladosporium sp. (pathogen) and Cladosporium sp. (endogensis).
KEGG enrichment		Cladosporium sp. (pathogen)				Cladosporium sp. (endogensis)
Level 3	Level 2	Input number	Background number	P-Value	Corrected P-Value	Input number	Background number	P-Value	Corrected P-Value
Glycine, serine and threonine metabolism	Amino acid metabolism	6	61	0.00159324	0.130646
Lysine degradation	Amino acid metabolism	2	26	0.0979785	0.463587
Arginine and proline metabolism	Amino acid metabolism					4	42	0.0409515	0.619035
Histidine metabolism	Amino acid metabolism					2	20	0.128464	0.619035
Tyrosine metabolism	Amino acid metabolism	2	47	0.237839	0.543699	3	41	0.12896	0.619035
Arginine biosynthesis	Amino acid metabolism					2	26	0.188775	0.619035
Alanine, aspartate and glutamate metabolism	Amino acid metabolism	2	33	0.141842	0.463587	2	36	0.294592	0.619035
Phenylalanine metabolism	Amino acid metabolism					2	38	0.315776	0.619035
Tyrosine metabolism	Amino acid metabolism					2	57	0.504161	0.667442
Phenylalanine, tyrosine and tryptophan biosynthesis	Amino acid metabolism					1	24	0.514723	0.667442
Valine, leucine and isoleucine biosynthesis	Amino acid metabolism	1	21	0.344221	0.627247
Valine, leucine and isoleucine degradation	Amino acid metabolism	1	34	0.489293	0.67279	1	42	0.712154	0.785366
Cysteine and methionine metabolism	Amino acid metabolism	1	46	0.594738	0.717184	1	50	0.771889	0.81871
Phenylpropanoid biosynthesis	Biosynthesis of other secondary metabolites	1	23	0.368945	0.643692	2	27	0.199189	0.619035
Starch and sucrose metabolism	Carbohydrate metabolism	2	86	0.50049	0.67279	7	101	0.0338207	0.619035
Glycolysis / Gluconeogenesis	Carbohydrate metabolism	2	49	0.251958	0.543699	3	54	0.220429	0.619035
Ascorbate and aldarate metabolism	Carbohydrate metabolism					1	10	0.272249	0.619035
Pentose phosphate pathway	Carbohydrate metabolism					2	34	0.273322	0.619035
Galactose metabolism	Carbohydrate metabolism	2	38	0.175258	0.463587	2	42	0.357661	0.619035
Butanoate metabolism	Carbohydrate metabolism	2	22	0.0750774	0.463587	1	28	0.567847	0.697979
Amino sugar and nucleotide sugar metabolism	Carbohydrate metabolism	4	58	0.02951	0.302478	2	66	0.581203	0.707031
Citrate cycle (TCA cycle)	Carbohydrate metabolism	1	28	0.426786	0.67279	1	30	0.592198	0.713054
Pentose and glucuronate interconversions	Carbohydrate metabolism	1	35	0.499032	0.67279	1	34	0.63688	0.744077
Glyoxylate and dicarboxylate metabolism	Carbohydrate metabolism	1	38	0.527159	0.697211	1	39	0.685943	0.770869
Fructose and mannose metabolism	Carbohydrate metabolism					1	43	0.720398	0.787101
Nitrogen metabolism	Energy metabolism					1	21	0.47066	0.666526
Oxidative phosphorylation	Energy metabolism	1	73	0.759542	0.792452	2	78	0.669764	0.767302
Methane metabolism	Energy metabolism					1	39	0.685943	0.770869
Degradation of aromatic compounds	Global and overview maps	2	26	0.0979785	0.463587	2	37	0.305199	0.619035
Biosynthesis of amino acids	Global and overview maps	1	125	0.912579	0.912579	5	138	0.384942	0.619035
Carbon metabolism	Global and overview maps	3	126	0.444625	0.67279	3	141	0.783227	0.81871
Glycosylphosphatidylinositol (GPI)-anchor biosynthesis	Glycan biosynthesis and metabolism					1	22	0.485773	0.666526
Glycosaminoglycan degradation	Glycan biosynthesis and metabolism	1	6	0.125487	0.463587
Other glycan degradation	Glycan biosynthesis and metabolism	1	11	0.205434	0.510472
N-Glycan biosynthesis	Glycan biosynthesis and metabolism	1	33	0.479366	0.67279
Glycerolipid metabolism	Lipid metabolism	1	33	0.479366	0.67279	1	33	0.626188	0.74046
Fatty acid degradation	Lipid metabolism	1	24	0.380959	0.650805	3	30	0.0663124	0.619035
Glycerophospholipid metabolism	Lipid metabolism	1	45	0.586845	0.717184	4	49	0.0631816	0.619035
Steroid hormone biosynthesis	Lipid metabolism	1	9	0.174364	0.463587	1	28	0.567847	0.697979
Ether lipid metabolism	Lipid metabolism					2	15	0.0828329	0.619035
Sphingolipid metabolism	Lipid metabolism	2	24	0.0862951	0.463587
Retinol metabolism	Metabolism of cofactors and vitamins	1	10	0.190047	0.486994	2	13	0.0663425	0.619035
Riboflavin metabolism	Metabolism of cofactors and vitamins					1	22	0.485773	0.666526
Nicotinate and nicotinamide metabolism	Metabolism of cofactors and vitamins	1	20	0.331501	0.627247
Taurine and hypotaurine metabolism	Metabolism of other amino acids	1	8	0.158381	0.463587	1	8	0.22893	0.619035
Cyanoamino acid metabolism	Metabolism of other amino acids					2	34	0.273322	0.619035
Glutathione metabolism	Metabolism of other amino acids	2	34	0.148412	0.463587
beta-Alanine metabolism	Metabolism of other amino acids	1	23	0.368945	0.643692
Chloroalkane and chloroalkene degradation	Xenobiotics biodegradation and metabolism	1	14	0.249877	0.543699	2	17	0.100416	0.619035
Drug metabolism - cytochrome P450	Xenobiotics biodegradation and metabolism	3	27	0.0186002	0.254202	2	30	0.230784	0.619035
Naphthalene degradation	Xenobiotics biodegradation and metabolism	2	18	0.0542564	0.444902	2	23	0.158067	0.619035
Metabolism of xenobiotics by cytochrome P450	Xenobiotics biodegradation and metabolism	3	31	0.0259606	0.302478	2	35	0.283964	0.619035
Styrene degradation	Xenobiotics biodegradation and metabolism					1	15	0.370245	0.619035
Aminobenzoate degradation	Xenobiotics biodegradation and metabolism					1	28	0.567847	0.697979
Polycyclic aromatic hydrocarbon degradation	Xenobiotics biodegradation and metabolism	1	9	0.174364	0.463587
Dioxin degradation	Xenobiotics biodegradation and metabolism	1	9	0.174364	0.463587
