# Supplementary material for: Two Cladosporium Fungi with Opposite Functions to the Chinese White Wax Scale Insect Have Different Genome Characters
Source: J Fungi (Basel). 2022 Mar 11;8(3):286. doi: 10.3390/jof8030286 (PMC8949958; doi:10.3390/jof8030286)
Supplement: Supplementary file 1 [file jof-08-00286-s001.zip › jof-1624251-supplementary/additional tables/Table S9.xlsx]

## Sheet: Table S10
Table S10. Biological process of GO enrichment analysis of specific genes of Cladosporium sp. (pathogen) and Cladosporium sp. (endogensis).
Biological process terms	Cladosporium sp. (pathogen)					Cladosporium sp. (endogensis)
	P-value	Adjusted p-value	Input gene numbers of GO term	Input gene number	Total gene number of GO term	P-value	Adjusted p-value	Input gene numbers of GO term	Input gene number	Total gene number of GO term
aromatic compound biosynthetic process	0.0018036	0.042448	52	501	531
asperfuranone biosynthetic process	0.0012656	0.031474	4	8	531
asperfuranone metabolic process	0.0012656	0.031474	4	8	531
benzene-containing compound metabolic process	0.00013561	0.0065896	8	24	531
depsipeptide biosynthetic process	0.00015499	0.0065896	5	9	531
depsipeptide metabolic process	0.00015499	0.0065896	5	9	531
diol biosynthetic process	0.00029239	0.010255	5	10	531
diol metabolic process	0.00029239	0.010255	5	10	531
emericellamide biosynthetic process	0.00015499	0.0065896	5	9	531
emericellamide metabolic process	0.00015499	0.0065896	5	9	531
epoxide metabolic process	0.00030346	0.010255	4	6	531
ether biosynthetic process	1.7593e-05	0.0012204	6	10	531
ether metabolic process	4.8048e-05	0.0030156	7	16	531
fumagillin biosynthetic process	0.00030346	0.010255	4	6	531
fumagillin metabolic process	0.00030346	0.010255	4	6	531
glycosyl compound metabolic process	2.1989e-07	7.2453e-05	16	52	531	1.167e-05	0.0018293	16	84	489
heterocycle biosynthetic process	0.0014532	0.03547	53	508	531
ketone biosynthetic process	0.0005888	0.017245	9	36	531
lactone biosynthetic process	0.00050567	0.015147	5	11	531
lactone metabolic process	0.00050567	0.015147	5	11	531
monodictyphenone biosynthetic process	8.6604e-06	0.00076096	7	13	531
monodictyphenone metabolic process	8.6604e-06	0.00076096	7	13	531
nucleic acid-templated transcription	0.00024861	0.0099292	29	210	531
nucleoside metabolic process	2.1634e-08	1.7194e-05	16	45	531	7.1607e-06	0.0018293	16	81	489
o-orsellinic acid biosynthetic process	0.0012656	0.031474	4	8	531
o-orsellinic acid metabolic process	0.0012656	0.031474	4	8	531
organic heteropentacyclic compound biosynthetic process	2.0864e-06	0.00034374	13	41	531
organic heteropentacyclic compound metabolic process	2.8335e-06	0.00041495	13	42	531
phenol-containing compound biosynthetic process	0.00089324	0.025049	7	24	531
phenol-containing compound metabolic process	0.00046991	0.015147	9	35	531
polyol biosynthetic process	0.0018407	0.042561	5	14	531
positive regulation of cellular protein catabolic process	4.25e-06	0.00046679	7	12	531	0.00017408	0.0099223	9	38	489
positive regulation of proteasomal protein catabolic process	1.883e-06	0.00034374	7	11	531	6.6366e-06	0.0018293	7	15	489
positive regulation of proteasomal ubiquitin-dependent protein catabolic process	1.883e-06	0.00034374	7	11	531	6.6366e-06	0.0018293	7	15	489
positive regulation of protein catabolic process	1.6291e-05	0.0011929	7	14	531	2.8367e-05	0.0035573	7	18	489
positive regulation of proteolysis	1.6291e-05	0.0011929	7	14	531	4.2787e-05	0.0044713	7	19	489
positive regulation of proteolysis involved in cellular protein catabolic process	4.25e-06	0.00046679	7	12	531	1.1238e-05	0.0018293	7	16	489
positive regulation of ubiquitin-dependent protein catabolic process	4.25e-06	0.00046679	7	12	531	1.1238e-05	0.0018293	7	16	489
protein polyubiquitination	0.00067226	0.019262	7	23	531	0.00041955	0.020235	8	34	489
protein ubiquitination	0.00049017	0.015147	11	50	531
regulation of cellular protein catabolic process	0.00011829	0.0059966	7	18	531	0.00012523	0.0078517	7	22	489
regulation of proteasomal protein catabolic process	2.8732e-05	0.0018934	7	15	531	4.2787e-05	0.0044713	7	19	489
regulation of proteasomal ubiquitin-dependent protein catabolic process	1.6291e-05	0.0011929	7	14	531	2.8367e-05	0.0035573	7	18	489
regulation of protein catabolic process	0.00049693	0.015147	7	22	531	7.2274e-05	0.0061069	8	27	489
regulation of proteolysis	0.0015041	0.036044	7	26	531	0.0012512	0.049031	7	31	489
regulation of proteolysis involved in cellular protein catabolic process	0.00011829	0.0059966	7	18	531	0.00012523	0.0078517	7	22	489
regulation of ubiquitin-dependent protein catabolic process	7.6841e-05	0.0046034	7	17	531	8.9617e-05	0.0066105	7	21	489
RNA biosynthetic process	0.00029285	0.010255	29	212	531
secondary metabolic process	2.6837e-08	1.7194e-05	33	167	531	9.749e-06	0.0018293	26	185	489
secondary metabolite biosynthetic process	3.9136e-08	1.7194e-05	29	137	531
sterigmatocystin biosynthetic process	8.7116e-05	0.0049921	10	35	531
sterigmatocystin metabolic process	0.00011326	0.0059966	10	36	531
tertiary alcohol biosynthetic process	0.0012656	0.031474	4	8	531
tertiary alcohol metabolic process	0.0012656	0.031474	4	8	531
toxin biosynthetic process	5.4309e-06	0.00055061	12	38	531	0.0011141	0.045067	8	39	489
toxin metabolic process	2.0864e-06	0.00034374	13	41	531	0.00047042	0.021068	9	43	489
transcription, DNA-templated	0.0002288	0.0094238	29	209	531
mycotoxin metabolic process						0.00045114	0.020953	5	13	489
positive regulation of catabolic process						0.00026451	0.013821	9	40	489
positive regulation of cellular catabolic process						0.00017408	0.0099223	9	38	489
regulation of cellular metabolic process						0.00060384	0.026111	64	773	489
regulation of macromolecule metabolic process						0.00076575	0.032008	64	780	489
regulation of nitrogen compound metabolic process						0.00011813	0.0078517	64	729	489
regulation of nucleic acid-templated transcription						7.792e-05	0.0061069	53	562	489
regulation of nucleobase-containing compound metabolic process						0.00030115	0.015106	54	607	489
regulation of primary metabolic process						0.00026319	0.013821	63	735	489
regulation of RNA biosynthetic process						7.792e-05	0.0061069	53	562	489
regulation of RNA metabolic process						0.00013508	0.0080665	53	574	489
regulation of transcription, DNA-templated						7.792e-05	0.0061069	53	562	489
